# Supplementary material for: Rett syndrome linked to defects in forming the MeCP2/Rbfox/LASR complex in mouse models
Source: Nat Commun. 2021 Oct 1;12:5767. doi: 10.1038/s41467-021-26084-3 (PMC8486766; doi:10.1038/s41467-021-26084-3)
Supplement: Supplementary file 2 — Dataset 1 [file 41467_2021_26084_MOESM2_ESM.xlsx]

## Sheet: Supplementary Data 1
Supplementary Data 1 Alternative splicing changes overlapped between MeCP2 KO and RBFOX2 ΔCTD KI HEK293T cells
(△PSI>10, FDR<0.01)
Gene name	Chromosome/strand/genomic exon position	MeCP2 KO ΔPSI	RBFOX2 KI ΔPSI	AS type
VANGL1	chr1|+|115682363|115682497|115663660|115664268|115683943|115684076	-12.9	-12.9	SE
SLC22A15	chr1|+|116026892|116027022|116020720|116020885|116031402|116031890	29.1	17.5	SE
SRGAP2C	chr1|+|121284802|121284995|121186904|121187513|121365292|121365355	-20.4	-20.4	SE
VPS13D	chr1|+|12338230|12338305|12335704|12335827|12341782|12341885	-31.9	-24.7	SE
PRDM2	chr1|+|13778417|13782831|13773077|13773188|13816426|13816570	-76.8	-76.8	SE
PRPF3	chr1|+|150344375|150344547|150344161|150344261|150349156|150349218	-27.1	-27.1	SE
ADAM15	chr1|+|155061575|155061646|155061417|155061489|155061903|155062117	21.5	23.8	SE
PPOX	chr1|+|161167370|161167486|161167099|161167234|161167994|161168127	-13.1	-13.1	SE
SDHC	chr1|+|161326650|161326768|161314390|161314425|161328395|161328497	32.5	32.5	SE
GORAB	chr1|+|170536309|170536421|170532150|170532284|170539209|170539567	18.8	20.1	SE
ZBTB37	chr1|+|173873466|173873566|173870196|173871148|173885635|173886636	22.7	18.2	SE
DNAH14	chr1|+|225007412|225007544|224974090|224974153|225038693|225038823	57.8	47.7	SE
DNAH14	chr1|+|225153749|225153826|225152696|225152883|225159313|225159485	47.6	19.8	SE
DNAH14	chr1|+|225231072|225231151|225185290|225185425|225240592|225240822	-50	-67	SE
DHDDS	chr1|+|26447558|26447660|26446315|26446432|26457790|26457905	12.1	14.5	SE
EPB41	chr1|+|29060421|29060484|29053103|29053312|29064981|29065158	-14.3	65.1	SE
ZFP69B	chr1|+|40454202|40454288|40450655|40451088|40456944|40457071	15.8	32.5	SE
ST3GAL3	chr1|+|43831654|43831794|43824831|43824892|43838218|43838251	38.2	38.2	SE
AKR1A1	chr1|+|45568484|45568684|45567981|45568177|45568926|45568999	19	17.1	SE
ZFYVE9	chr1|+|52266654|52266831|52263772|52263872|52268462|52268632	13.2	24	SE
RABGGTB	chr1|+|75786699|75786797|75786227|75786274|75787496|75787604	64	64.5	SE
CSDE1	chr1|-|114749973|114750207|114739752|114739890|114757924|114757969	10.4	10.8	SE
CCNL2	chr1|-|1388491|1388510|1387953|1388065|1388625|1388743	21.4	21.4	SE
CCNL2	chr1|-|1391296|1391575|1390765|1390865|1392678|1392716	33.1	70.2	SE
THEM4	chr1|-|151889982|151890214|151889213|151889373|151895007|151895194	24.2	17.4	SE
PAQR6	chr1|-|156245141|156245238|156244689|156244911|156245534|156245661	21.8	16.5	SE
ASPM	chr1|-|197100430|197105185|197095997|197096164|197117788|197117983	-10.9	-22.7	SE
UBXN11	chr1|-|26303042|26303167|26302812|26302918|26306287|26306576	61.6	41.6	SE
MECR	chr1|-|29220837|29220921|29216587|29216812|29223139|29223260	-34.5	-34.5	SE
EIF2B3	chr1|-|44897354|44897444|44879817|44880008|44941505|44941665	-50	-50	SE
ANKRD13C	chr1|-|70276764|70276844|70260587|70262847|70324852|70324957	-78.7	-78.7	SE
MCOLN2	chr1|-|84971935|84972034|84965548|84965708|84997007|84997112	-69.6	-51.3	SE
C1orf52	chr1|-|85258934|85259061|85258523|85258722|85259357|85259633	19.2	19.8	SE
HFM1	chr1|-|91350737|91350871|91347428|91347476|91351548|91351643	19.3	26.3	SE
TGFBR3	chr1|-|91758612|91758750|91734775|91734959|91797286|91797471	-11.6	-11.1	SE
CTNNBIP1	chr1|-|9883704|9883738|9877904|9877989|9910094|9910263	14.1	12.6	SE
LBX1-AS1	chr10|+|101232253|101232434|101229610|101229814|101237938|101238237	16.9	14.2	SE
SFXN2	chr10|+|102717702|102717780|102716613|102716711|102726611|102726657	-26.1	-31.8	SE
CCNY	chr10|+|35516522|35516623|35501500|35501535|35529972|35530030	10.5	11.5	SE
CCNY	chr10|+|35525963|35525999|35501500|35501535|35529972|35530030	18.8	18.6	SE
KAT6B	chr10|+|74838682|74838752|74825581|74825674|74842599|74842924	-19.2	-19.2	SE
CCSER2	chr10|+|84499874|84499959|84425730|84425893|84513448|84518517	60.5	100	SE
ZNF518A	chr10|+|96151415|96151566|96133555|96133648|96155923|96156047	-25.6	-25.6	SE
ZNF518A	chr10|+|96155325|96155398|96133555|96133648|96155923|96156019	-33.6	-33.6	SE
LCOR	chr10|+|96954952|96955834|96952102|96952196|96958411|96964431	43.5	40.2	SE
ZFYVE27	chr10|+|97738476|97738674|97737120|97737321|97744728|97744915	-22.8	-22.8	SE
POLL	chr10|-|101584601|101584720|101583507|101583681|101584877|101584919	37.7	25.6	SE
NT5C2	chr10|-|103111744|103111805|103106588|103106706|103139405|103139479	17.8	16.7	SE
FGFR2	chr10|-|121565437|121565704|121564323|121564579|121593708|121593764	16.7	39.1	SE
FGFR2	chr10|-|121565636|121565704|121564324|121564579|121593708|121593967	24.8	56.8	SE
ZFAND4	chr10|-|45625950|45627105|45618139|45618260|45648293|45648534	-66.9	-66.9	SE
ZFAND4	chr10|-|45639815|45639963|45618139|45618260|45648293|45648534	-16.8	-16.8	SE
ANKRD16	chr10|-|5880297|5880376|5878086|5878287|5883005|5883167	10.1	12.3	SE
RHOBTB1	chr10|-|60910886|60910990|60892809|60892995|60911350|60911552	15.4	15.3	SE
JMJD1C	chr10|-|63264650|63264764|63219876|63219983|63380317|63380482	-34	-28.7	SE
PRKCQ	chr10|-|6441892|6442081|6430809|6430938|6456673|6456812	-10.3	-10.3	SE
SLC25A16	chr10|-|68496433|68496512|68493448|68493570|68503631|68503695	13.5	11.1	SE
ASCC1	chr10|-|72102849|72102967|72102333|72102412|72128081|72128167	21.2	21.6	SE
ENTPD1-AS1	chr10|-|95897557|95897679|95876517|95876660|95907662|95907863	39.6	58.2	SE
KMT2A	chr11|+|118439023|118439122|118436509|118436944|118447624|118450746	75	58.5	SE
TMEM136	chr11|+|120327121|120327640|120325295|120325368|120329976|120330049	27	23.2	SE
TMEM136	chr11|+|120327440|120327640|120325128|120325368|120329976|120333679	13.1	10.9	SE
TBCEL	chr11|+|121035732|121035944|121024120|121024291|121036504|121036612	69	85.5	SE
LDHC	chr11|+|18429778|18429910|18415183|18415301|18434739|18434913	17	15.7	SE
LDLRAD3	chr11|+|36227084|36227430|36098326|36098461|36229159|36229211	19.1	12.9	SE
MDK	chr11|+|46382056|46382133|46380755|46381183|46382586|46382748	-12.9	-12.9	SE
PTPMT1	chr11|+|47569699|47569891|47565457|47565986|47571470|47571769	14.4	17.6	SE
POLR2G	chr11|+|62762541|62762866|62761794|62761904|62765181|62765232	22.3	24.4	SE
KAT5	chr11|+|65713347|65713503|65712921|65713058|65713592|65713664	11.2	11.5	SE
NADSYN1	chr11|+|71481355|71481404|71480754|71480879|71481922|71482025	13.6	13.9	SE
AP006621.5	chr11|+|778112|778218|777607|777695|783529|783671	52.8	30.4	SE
NAALAD2	chr11|+|90177852|90178117|90175971|90176062|90181619|90181701	11.1	12.3	SE
ZNF202	chr11|-|123740416|123740536|123730486|123730985|123741548|123741655	-54.3	-33.9	SE
TMEM218	chr11|-|125102131|125102809|125101201|125101303|125111538|125111632	-13.7	-13.7	SE
TMEM218	chr11|-|125102733|125102809|125101200|125101303|125111538|125111598	-28	-28	SE
PUS3	chr11|-|125895906|125896330|125895223|125895789|125903169|125903221	28.2	40.7	SE
CDON	chr11|-|126018329|126018473|126017087|126017375|126019618|126019765	13.9	16.3	SE
HPS5	chr11|-|18317750|18317907|18311516|18312024|18322132|18322178	40.7	38.1	SE
ZNF195	chr11|-|3373576|3373656|3371576|3371703|3379037|3379125	-13.5	-10.1	SE
ARFGAP2	chr11|-|47175850|47175923|47172280|47172333|47176515|47176634	-20.8	-22.4	SE
CELF1	chr11|-|47500860|47500932|47488836|47489024|47506857|47506897	-60.1	-60.1	SE
LPXN	chr11|-|58564154|58564201|58554754|58554940|58570555|58570713	32.3	15.3	SE
PC	chr11|-|66957868|66957996|66954248|66954436|66958321|66958344	100	67.6	SE
FAM86C2P	chr11|-|67799373|67799475|67796682|67796833|67803001|67803064	-16	-59.9	SE
ZNF214	chr11|-|7019682|7019745|7002708|7002851|7020072|7020235	59.6	45.1	SE
DHCR7	chr11|-|71435441|71435839|71434964|71435190|71437811|71437943	-14.7	-14.7	SE
NUMA1	chr11|-|72049418|72049539|72035901|72035975|72080457|72080542	-37.7	-64.3	SE
NUMA1	chr11|-|72069841|72069911|72035901|72035975|72080457|72080494	-15.1	-19.5	SE
ALG8	chr11|-|78124020|78124214|78109441|78109581|78139493|78139624	48.5	39.9	SE
PARPBP	chr12|+|102175482|102175666|102165728|102165883|102182548|102182627	33.5	32.2	SE
PARPBP	chr12|+|102178591|102178770|102165728|102165883|102182548|102182627	41.3	33.3	SE
PARPBP	chr12|+|102182548|102182627|102165728|102165883|102195950|102197361	44.7	46.8	SE
MVK	chr12|+|109579801|109579946|109575997|109576145|109586021|109586125	12.7	11.9	SE
MVK	chr12|+|109581394|109581550|109575997|109576145|109586021|109586096	15	13.2	SE
EP400	chr12|+|132021078|132021321|132020048|132020218|132023776|132023941	27.8	22.4	SE
EP400NL	chr12|+|132084963|132085316|132084284|132084399|132090848|132090943	-17.5	-17.5	SE
EP400NL	chr12|+|132085256|132085316|132084312|132084399|132090848|132090943	-54.3	-54.3	SE
ZNF140	chr12|+|133080821|133081072|133080473|133080551|133081272|133081329	27.7	38.3	SE
KIAA1551	chr12|+|31987238|31987322|31960776|31960871|31992377|31992941	-22.8	-22.8	SE
DNM1L	chr12|+|32737864|32737942|32737104|32737161|32738263|32738296	15	35.7	SE
RAD51AP1	chr12|+|4545218|4545312|4543762|4543904|4545781|4545832	11.3	20.9	SE
LARP4	chr12|+|50412404|50412453|50402674|50402813|50427761|50427909	-54.7	-64.1	SE
SUOX	chr12|+|55997614|55997723|55997230|55997339|55999332|55999458	35.7	15.1	SE
MSRB3	chr12|+|65308528|65308655|65278642|65278865|65326825|65326934	36.7	41.4	SE
FRS2	chr12|+|69480298|69480359|69470348|69470530|69486201|69486297	60.6	80.8	SE
CNOT2	chr12|+|70285399|70285586|70278131|70278274|70294236|70294294	67.9	71.2	SE
VEZT	chr12|+|95242163|95242314|95217745|95217886|95243940|95244009	-67.3	-24.5	SE
NEDD1	chr12|+|96907603|96907856|96907222|96907300|96909751|96909895	20.9	14.9	SE
NT5DC3	chr12|-|103785570|103785747|103785334|103785475|103787440|103787527	25.8	23	SE
TBX3	chr12|-|114679912|114679972|114679504|114679651|114680878|114681146	-15.2	-21.8	SE
MPHOSPH9	chr12|-|123221371|123221895|123214743|123214834|123230260|123230446	-46.3	-46.3	SE
PUS7L	chr12|-|43754335|43754442|43748449|43748609|43755216|43755261	25	18.1	SE
HDAC7	chr12|-|47795905|47796016|47795586|47795767|47796206|47796298	35.3	48	SE
RACGAP1	chr12|-|50016630|50016719|50005255|50005392|50025397|50025461	-14.5	-13.5	SE
RARG	chr12|-|53229841|53230053|53227634|53227687|53231168|53231232	13.3	14.6	SE
RARG	chr12|-|53229910|53230053|53227557|53227687|53231168|53231232	19.2	17.2	SE
CS	chr12|-|56298608|56298691|56286266|56286645|56299827|56300023	53.7	49.3	SE
NEMP1	chr12|-|57069233|57069306|57064645|57064739|57070819|57070893	-23	-19.8	SE
STAT6	chr12|-|57107658|57107743|57107230|57107314|57108162|57108299	25	21.3	SE
OSBPL8	chr12|-|76459858|76459895|76450850|76450988|76487509|76487618	-16.9	-33.6	SE
PPP1R12A	chr12|-|79806165|79806333|79805591|79805768|79807225|79807330	27.4	56	SE
KITLG	chr12|-|88515533|88515617|88507027|88507137|88516333|88516490	22.6	55.6	SE
POC1B	chr12|-|89425160|89425379|89419717|89421257|89459637|89459718	12.9	19.5	SE
IKBIP	chr12|-|98634295|98634413|98613404|98614340|98644522|98645075	-17.5	-17.5	SE
IKBIP	chr12|-|98634295|98634413|98624248|98626766|98644522|98645075	-18	-15	SE
TNFRSF19	chr13|+|23659049|23659214|23626706|23626792|23667979|23668082	-24.8	-24.8	SE
SLC25A30	chr13|-|45408926|45409074|45405882|45405977|45411361|45411480	-13.5	-11.6	SE
EBPL	chr13|-|49663056|49663195|49660722|49661208|49691253|49691438	-11.8	-13.5	SE
INF2	chr14|+|104715283|104715340|104714202|104714856|104717562|104717646	-58.8	-47.5	SE
DUXAP9	chr14|+|19068076|19068214|19062357|19062466|19092915|19093006	-48.6	-48.6	SE
MRPL52	chr14|+|22830963|22831037|22830186|22830254|22834171|22834977	15.5	43	SE
PCK2	chr14|+|24094765|24094845|24094149|24094254|24096891|24097137	-14.4	-20.8	SE
ATP5S	chr14|+|50323944|50324116|50322510|50322806|50325608|50325645	31.4	26.2	SE
GPR137C	chr14|+|52613670|52613718|52600112|52600341|52632159|52632309	-11.3	-20.9	SE
EXD2	chr14|+|69203916|69204000|69191528|69191591|69209423|69209803	14.5	16.8	SE
CALM1	chr14|+|90398990|90399087|90398261|90398488|90400064|90400095	14.1	37	SE
C14orf159	chr14|+|91204705|91204867|91199756|91199905|91215404|91215793	13.1	17.5	SE
DUXAP10	chr14|-|19331834|19331972|19307020|19307111|19337579|19337672	-32.9	-32.9	SE
SLC22A17	chr14|-|23347459|23347731|23347100|23347212|23347890|23347996	-17.9	-17.9	SE
SLC22A17	chr14|-|23347513|23347731|23347100|23347212|23347890|23347996	-13.8	-13.8	SE
AP1G2	chr14|-|23566561|23566686|23566277|23566419|23567110|23567315	17.4	12.3	SE
VCPKMT	chr14|-|50112614|50112719|50108632|50109713|50114284|50114404	15.6	21.3	SE
VCPKMT	chr14|-|50113369|50113512|50108631|50109713|50114284|50114404	41	47.5	SE
WDHD1	chr14|-|55026710|55026803|55013484|55013596|55027027|55027077	-10.6	-11.9	SE
NUMB	chr14|-|73279280|73279424|73275209|73277293|73282358|73282505	-13.9	-36.3	SE
CCDC85C	chr14|-|99516187|99516286|99500179|99515335|99522132|99522240	-11.9	-11.9	SE
HERC2P9	chr15|+|28655494|28655691|28655272|28655420|28655795|28656026	32.2	30.1	SE
STARD9	chr15|+|42717976|42718179|42717730|42717795|42718434|42718514	-11.2	-11.2	SE
MINDY2	chr15|+|58821716|58821819|58810229|58810388|58831773|58831819	-20.6	-20.6	SE
TPM1	chr15|+|63061197|63061273|63060868|63060939|63061712|63061788	-19.9	-28.2	SE
APH1B	chr15|+|63287423|63287546|63286557|63286628|63302344|63302472	12.4	18.5	SE
SLC24A1	chr15|+|65639594|65639703|65623954|65625970|65644426|65644513	-17.5	-17.5	SE
PAQR5	chr15|+|69337340|69337501|69298946|69299056|69359965|69360131	-13.1	-13.1	SE
KIF23	chr15|+|69440767|69441079|69440307|69440487|69444789|69445041	26.8	13.7	SE
ABHD2	chr15|+|89116321|89116521|89088149|89088563|89151676|89151852	-12.7	-11.5	SE
UBE3A	chr15|-|25407066|25407212|25405460|25405502|25409087|25409207	12.9	12.8	SE
UBE3A	chr15|-|25408619|25408684|25405460|25405502|25409087|25409207	10.5	11	SE
MEIS2	chr15|-|37099454|37099599|37097966|37098199|37100891|37101205	25.4	17.3	SE
TTBK2	chr15|-|42840359|42840432|42829937|42830078|42872610|42872758	-13.7	-13.7	SE
DMXL2	chr15|-|51464674|51464876|51463075|51463496|51465565|51465651	10.9	11.7	SE
PKM	chr15|-|72221167|72221284|72218943|72219110|72230899|72231386	57.5	78	SE
PARP6	chr15|-|72250844|72250957|72250019|72250092|72251206|72251255	13.2	17.4	SE
ADPGK	chr15|-|72760406|72760527|72755555|72755654|72783458|72783776	-20.8	-20.8	SE
ADPGK	chr15|-|72771782|72771845|72755555|72755654|72783458|72783623	-55.7	-55.7	SE
FAM219B	chr15|-|74906323|74906365|74905153|74905231|74906586|74906848	19.6	17.4	SE
PEAK1	chr15|-|77365162|77365225|77286422|77286504|77420005|77420094	-21.5	-21.5	SE
MFGE8	chr15|-|88903936|88904162|88902182|88902231|88905756|88905901	-80.2	-49.2	SE
TTC23	chr15|-|99151292|99151386|99148511|99148709|99156147|99156279	-69.6	-55.5	SE
LYSMD4	chr15|-|99731172|99731198|99727400|99729731|99731717|99732007	-19.3	-24.6	SE
MKL2	chr16|+|14252364|14252502|14251861|14252023|14258100|14258161	13.3	15.3	SE
MAPK8IP3	chr16|+|1758147|1758159|1748601|1748720|1759957|1760015	-69.5	-84.1	SE
NUBP2	chr16|+|1785638|1785902|1784009|1784066|1786536|1786655	46.8	47.7	SE
RBBP6	chr16|+|24553512|24553557|24537692|24537933|24555614|24555703	-15.4	-16.1	SE
NME4	chr16|+|401946|402043|400218|400294|404955|405024	-19.3	-19.3	SE
RAB11FIP3	chr16|+|491133|491268|488850|489000|496823|496859	-21.2	40.7	SE
CAPN15	chr16|+|533945|533998|527716|528029|546816|547392	16.5	24	SE
CAPN15	chr16|+|536028|536142|533945|533998|546816|548287	-27.1	-21.6	SE
PIGQ	chr16|+|581198|581341|580857|580972|582247|582309	12.8	13	SE
CCDC113	chr16|+|58252726|58252853|58249935|58250115|58253997|58254096	17.8	15.6	SE
SETD6	chr16|+|58515952|58516097|58515511|58515880|58516201|58516343	19.6	16.2	SE
WDR90	chr16|+|662672|662844|662219|662331|665678|665801	13.3	18.3	SE
WDR90	chr16|+|662678|662844|662219|662331|665678|665801	20.6	22.7	SE
NFATC3	chr16|+|68214328|68214432|68190767|68191775|68217710|68218090	19.7	50.3	SE
PLA2G15	chr16|+|68255705|68255990|68255281|68255380|68259145|68259252	-17.7	-17.7	SE
PLA2G15	chr16|+|68255890|68255990|68255281|68255380|68259145|68259174	-15.7	-15.7	SE
PDPR	chr16|+|70130422|70130544|70128783|70129122|70132150|70132300	11.5	24.4	SE
PDPR	chr16|+|70131301|70131419|70128958|70129122|70132150|70132300	13.2	29.2	SE
FAM173A	chr16|+|722083|722134|721800|721941|722308|722601	12.7	17.5	SE
CHTF18	chr16|+|792223|792347|791136|791370|792438|792590	13.6	15.6	SE
TXNDC11	chr16|-|11733981|11734079|11698124|11698325|11736016|11736233	-14.5	-14.5	SE
HIRIP3	chr16|-|29993905|29994843|29993639|29993808|29995102|29995217	17.7	15.5	SE
METTL26	chr16|-|635517|635774|634736|634797|636093|636260	20.3	33.6	SE
METTL26	chr16|-|635611|635774|634718|634797|636093|636235	16.6	33.9	SE
ZNF821	chr16|-|71861775|71861942|71859679|71860672|71864137|71864242	26.3	31.5	SE
PRPSAP2	chr17|+|18857783|18857853|18856341|18856476|18865468|18865564	-61.4	-52	SE
SUPT6H	chr17|+|28672756|28672858|28670907|28671231|28673370|28673510	52.6	53.4	SE
CTNS	chr17|+|3648846|3648931|3647443|3647522|3654997|3655088	-29.1	-29.8	SE
TADA2A	chr17|+|37437737|37437829|37411268|37411390|37440504|37440579	-11.7	-11.7	SE
BCAS3	chr17|+|61388617|61388708|61380505|61380571|61391976|61392273	25.9	39.6	SE
TANC2	chr17|+|63351249|63351416|63340100|63340332|63354782|63355390	-11.1	-11.1	SE
BPTF	chr17|+|67875555|67875744|67874816|67875020|67886127|67886316	23.3	54.3	SE
BPTF	chr17|+|67875555|67875744|67874816|67875020|67891843|67892034	18.6	49.1	SE
PRKAR1A	chr17|+|68514986|68515119|68511779|68512142|68515393|68515536	-21	-10.1	SE
AFMID	chr17|+|78204655|78204741|78202702|78202751|78204827|78204852	32.6	26.5	SE
HEXDC	chr17|+|82439630|82440334|82437167|82437363|82440996|82441075	32.6	39	SE
CAMKK1	chr17|-|3882256|3882370|3881626|3881648|3882527|3882564	10.4	12.2	SE
ZNF232	chr17|-|5111075|5111219|5109393|5109768|5111799|5111815	28	49.1	SE
RNFT1	chr17|-|59962539|59962616|59958290|59958444|59962826|59962966	23.8	28.7	SE
MIF4GD	chr17|-|75267745|75267901|75267450|75267630|75268082|75268192	11.8	11	SE
EXOC7	chr17|-|76091142|76091235|76089174|76089320|76094413|76094581	-10.1	-17.5	SE
GREB1L	chr18|+|21434946|21435075|21403871|21403994|21439520|21439637	-12	-12.4	SE
MYL12A	chr18|+|3249360|3249443|3247812|3247909|3249561|3249723	-100	-81	SE
ZNF397	chr18|+|35242390|35242884|35241036|35241109|35243151|35243293	20.8	21.6	SE
KIAA1468	chr18|+|62279773|62279856|62275373|62275473|62280359|62280442	10.5	23.2	SE
TMEM241	chr18|-|23371421|23371470|23356593|23356663|23373711|23373763	24.9	28	SE
SMAD7	chr18|-|48942480|48942552|48921371|48921910|48948383|48948437	-15.7	-15.7	SE
PIGN	chr18|-|62163530|62163656|62162252|62162329|62186843|62186989	-22.9	-20.1	SE
PQLC1	chr18|-|79933968|79934022|79930227|79930311|79943328|79943462	20.9	18.8	SE
PPP4R1	chr18|-|9562921|9563046|9561979|9562075|9563377|9563550	17.1	16.6	SE
ATG4D	chr19|+|10546838|10547253|10544956|10545130|10548903|10549034	21.1	12.3	SE
NFIX	chr19|+|13087988|13088136|13081679|13081855|13090298|13090390	-11.1	-12.2	SE
ADGRE5	chr19|+|14396341|14396473|14390923|14391079|14397657|14397804	-21.9	-22.1	SE
RFXANK	chr19|+|19197185|19197251|19196962|19197046|19197520|19197621	12.7	14.7	SE
GATAD2A	chr19|+|19436130|19436219|19405837|19406019|19465344|19465614	-89.5	-65.2	SE
ZNF714	chr19|+|21083977|21084069|21082173|21082348|21098184|21098311	16.2	11.8	SE
ZNF431	chr19|+|21151078|21151198|21143550|21143643|21166334|21166461	17.8	20.1	SE
POP4	chr19|+|29610319|29610632|29608656|29608709|29611861|29611939	11.4	10.4	SE
SAMD4B	chr19|+|39354005|39354066|39342395|39342576|39356688|39357089	-42.8	-40.4	SE
SUPT5H	chr19|+|39458293|39458305|39457674|39457740|39458817|39458887	98.2	98.2	SE
LTBP4	chr19|+|40617099|40617225|40616888|40617020|40619346|40619376	31.5	29.3	SE
CHAF1A	chr19|+|4418019|4418076|4408902|4409759|4422565|4422795	-10.3	-11.1	SE
GEMIN7	chr19|+|45079906|45080029|45079257|45079279|45090106|45090537	26.6	43.6	SE
PPM1N	chr19|+|45500680|45500710|45500455|45500561|45502016|45502310	30.5	30.7	SE
PPM1N	chr19|+|45500689|45500710|45500455|45500561|45502016|45502310	34.5	38.9	SE
FCGRT	chr19|+|49513386|49513473|49513178|49513243|49513881|49514133	-10.8	-10.8	SE
BCL2L12	chr19|+|49668850|49668937|49666684|49666799|49673697|49673916	-32.8	-32.3	SE
ZNF304	chr19|+|57353724|57353851|57351325|57351697|57356029|57358780	-24.3	-21.1	SE
A1BG-AS1	chr19|+|58353320|58353474|58347750|58347844|58353713|58353857	-39	-41.7	SE
A1BG-AS1	chr19|+|58353378|58353474|58347752|58347844|58353713|58353857	-29.6	-31.4	SE
ZNF584	chr19|+|58409940|58410091|58408624|58409165|58415523|58415646	-19.7	-30.7	SE
ZNF584	chr19|+|58410005|58410091|58408687|58409165|58415523|58415646	-30.1	-34.8	SE
TRMT1	chr19|-|13109914|13110001|13109768|13109838|13110157|13110306	24.6	17.3	SE
HAUS8	chr19|-|17062697|17062779|17059996|17060092|17069030|17069086	-10.9	-10.9	SE
ISYNA1	chr19|-|18436972|18437105|18436329|18436479|18437598|18437760	12.5	16.1	SE
ZNF569	chr19|-|37444906|37444964|37414184|37414419|37465312|37465473	-24.2	-22.4	SE
COQ8B	chr19|-|40714066|40714153|40710058|40710136|40714277|40714397	-18	-15.3	SE
C19orf54	chr19|-|40742072|40742189|40741790|40741864|40742514|40742770	38.4	28.7	SE
SNRPD2	chr19|-|45689232|45689347|45688386|45688566|45690571|45690667	-51.9	-30.2	SE
DMPK	chr19|-|45780322|45780381|45779777|45779869|45782192|45782552	-15.5	-25.3	SE
TMEM143	chr19|-|48360071|48360176|48345159|48345354|48363290|48363531	-18	-71.4	SE
TEAD2	chr19|-|49355302|49355419|49355147|49355206|49357251|49357255	25.8	16.9	SE
TEAD2	chr19|-|49355311|49355419|49355147|49355206|49357251|49357314	17.8	12.5	SE
IRF3	chr19|-|49664552|49664673|49663187|49663258|49665630|49665788	-100	-59.7	SE
FUZ	chr19|-|49812446|49812685|49812279|49812335|49812995|49813284	26.3	19.6	SE
FUZ	chr19|-|49812446|49812736|49812250|49812335|49812995|49813299	27.1	21.6	SE
FUZ	chr19|-|49812637|49812736|49812250|49812335|49812995|49813175	21.8	18.2	SE
ZNF615	chr19|-|52000357|52000378|51994807|51994837|52001812|52001908	-60.8	-26.6	SE
ZNF615	chr19|-|52004416|52004723|52003696|52003900|52007292|52007330	11.9	11.9	SE
DUS3L	chr19|-|5786748|5786919|5786466|5786542|5787060|5787171	17.7	24.6	SE
SLC25A23	chr19|-|6438723|6438821|6436420|6436464|6444150|6444279	21.1	22.2	SE
MAP4K4	chr2|+|101859642|101859864|101855976|101856138|101864929|101865036	10.3	10.1	SE
TMEM87B	chr2|+|112074911|112074962|112066935|112067067|112077191|112077282	-12.3	-12.3	SE
ARHGEF4	chr2|+|131027944|131028084|130946508|130946635|131038852|131039032	-30.5	-34.7	SE
R3HDM1	chr2|+|135641535|135641604|135638895|135639122|135645378|135645527	43.7	52.8	SE
FMNL2	chr2|+|152643418|152643544|152640790|152640914|152647795|152649823	67.3	64.4	SE
OSBPL6	chr2|+|178339671|178339764|178338990|178339094|178349223|178349389	-23.3	-25.3	SE
MYO1B	chr2|+|191400748|191400835|191400381|191400468|191402631|191402718	10.9	11.6	SE
BCS1L	chr2|+|218660036|218660166|218659713|218659743|218661405|218661545	37.5	58.3	SE
MFF	chr2|+|227328677|227328789|227325150|227325427|227330625|227330846	10.7	17.5	SE
MFF	chr2|+|227328677|227330846|227325264|227325427|227332418|227332588	15.4	22	SE
MFF	chr2|+|227330625|227330846|227325258|227325427|227332418|227332588	13.6	20.4	SE
MFF	chr2|+|227347225|227347384|227340291|227340380|227355676|227355761	11.1	30	SE
DGKD	chr2|+|233445622|233445762|233441886|233441995|233448086|233448181	-12.7	-12.7	SE
LRRFIP1	chr2|+|237772080|237772198|237769942|237769992|237772865|237772945	10.3	10.1	SE
ASB1	chr2|+|238435710|238436013|238433313|238433695|238444341|238444375	13.6	31.1	SE
KHK	chr2|+|27092331|27092448|27086746|27087351|27096728|27096801	17.5	41.5	SE
YPEL5	chr2|+|30148244|30148541|30146940|30147062|30155849|30155910	45.9	45	SE
SLC30A6	chr2|+|32206885|32206933|32197706|32197826|32220212|32224112	37.3	70.5	SE
AFTPH	chr2|+|64551442|64553409|64524304|64524612|64567561|64567713	-41.7	-34.3	SE
AFTPH	chr2|+|64579485|64581273|64572945|64573068|64585421|64585545	42.2	59.7	SE
ZNF638	chr2|+|71348426|71350271|71331763|71331865|71355718|71355780	-32.2	-68.6	SE
RNF181	chr2|+|85596856|85596931|85596518|85596649|85597103|85597178	12.6	17.1	SE
WDSUB1	chr2|-|159259809|159259843|159257944|159257985|159275545|159275638	-21.9	-21.9	SE
WDSUB1	chr2|-|159271701|159271795|159259809|159259843|159275545|159275638	19.8	13.3	SE
BAZ2B	chr2|-|159453612|159453801|159448241|159448409|159478574|159478721	11.6	17.8	SE
LRP2	chr2|-|169246704|169246986|169244692|169244932|169247377|169247515	-11.1	-11.1	SE
CHN1	chr2|-|174877839|174878128|174846879|174846957|174915057|174915171	-18.2	-23.3	SE
FAM126B	chr2|-|200987364|200987532|200978492|200981871|200988261|200988421	15	23.8	SE
OBSL1	chr2|-|219558183|219558459|219557822|219558110|219559224|219559431	23.6	25.4	SE
EPHA4	chr2|-|221501016|221501172|221482351|221482690|221563730|221564394	-13.6	-11.3	SE
SLC16A14	chr2|-|230049760|230049904|230045656|230046722|230059093|230059366	-45.7	-50	SE
KIF1A	chr2|-|240734718|240734745|240726825|240726940|240737062|240737168	-14.9	-45.4	SE
STK25	chr2|-|241501477|241501799|241500259|241500281|241508005|241508135	70.8	40.2	SE
THUMPD2	chr2|-|39769709|39770119|39768900|39769093|39771504|39771640	-19.4	-20.7	SE
CLHC1	chr2|-|55217810|55217998|55212672|55212806|55232222|55232313	-22.8	-22.8	SE
VPS54	chr2|-|63981645|63981851|63972165|63972244|63983863|63984019	-12.9	-11.7	SE
VPS54	chr2|-|63981645|63981887|63972165|63972244|63983863|63984019	-13.7	-12.7	SE
CCDC142	chr2|-|74481451|74481538|74481222|74481372|74481816|74482189	-17	-17.5	SE
ENTPD6	chr20|+|25221231|25221333|25218549|25218614|25222837|25222970	18.7	13.3	SE
ASXL1	chr20|+|32429900|32430053|32429337|32429431|32431320|32431484	24.4	35	SE
CEP250	chr20|+|35458303|35458374|35455200|35455516|35459982|35460105	-19.8	-19.8	SE
EPB41L1	chr20|+|36218875|36218962|36214356|36214440|36221863|36221934	-47.8	-37	SE
EPB41L1	chr20|+|36219760|36219844|36214372|36214440|36221863|36221934	-28.2	-23.8	SE
SRSF6	chr20|+|43459152|43459420|43458360|43458509|43459770|43459895	27.2	24.6	SE
PABPC1L	chr20|+|44932341|44932432|44930459|44930726|44933071|44933185	82.8	100	SE
PABPC1L	chr20|+|44938060|44938191|44936636|44936730|44958336|44958807	-17.8	-16.5	SE
RTFDC1	chr20|+|56470599|56470751|56468685|56468766|56471613|56471669	64.2	64.7	SE
RTFDC1	chr20|+|56470599|56470941|56468657|56468766|56471613|56471669	73.7	72.4	SE
STX16	chr20|+|58669290|58669453|58667986|58668127|58670511|58670603	14.7	13.6	SE
MTG2	chr20|+|62193415|62193624|62183041|62183057|62195801|62195949	48.3	34.8	SE
ZNF343	chr20|-|2486640|2486763|2481822|2484656|2492698|2492825	29.8	22.1	SE
DSN1	chr20|-|36770872|36770977|36767968|36768042|36771424|36771473	18.6	15.8	SE
DSN1	chr20|-|36770872|36771024|36767968|36768042|36771424|36771473	16.1	12.8	SE
DSN1	chr20|-|36770872|36771193|36767968|36768042|36771424|36771473	13.6	10.4	SE
CHD6	chr20|-|41533049|41533570|41514804|41514952|41618339|41618384	-21.5	-19.6	SE
ARFRP1	chr20|-|63706998|63707097|63706650|63706738|63707866|63707916	-24.9	-24.4	SE
TIAM1	chr21|-|31276731|31276908|31266009|31266983|31339242|31339422	-31.6	-23.4	SE
DUXAP8	chr22|+|15787171|15787282|15784958|15785057|15788819|15788931	-16.3	-25.3	SE
DUXAP8	chr22|+|15788551|15788699|15784962|15785057|15788819|15788931	-12.8	-15.7	SE
DUXAP8	chr22|+|15788584|15788699|15784958|15785057|15788819|15788931	-14.2	-17.1	SE
DUXAP8	chr22|+|15790660|15790798|15788819|15788931|15815475|15815566	-33.4	-38	SE
DUXAP8	chr22|+|15790684|15790798|15788819|15788931|15815475|15815566	-53.5	-60.4	SE
DUXAP8	chr22|+|15791016|15791152|15788819|15788931|15815475|15815566	-50.2	-59.5	SE
FAM118A	chr22|+|45335349|45335382|45332424|45332710|45336327|45336410	-15.5	-14.3	SE
PPARA	chr22|+|46176752|46176836|46151883|46151970|46198341|46198410	44.4	48	SE
TBC1D22A	chr22|+|46793500|46793841|46762680|46762848|46878652|46878723	50	50	SE
DERL3	chr22|-|23838563|23838637|23838137|23838445|23838710|23838776	-14.3	-14.3	SE
HPS4	chr22|-|26466050|26466104|26465454|26465551|26466225|26466262	-11.4	-16.3	SE
RHBDD3	chr22|-|29263834|29264218|29260701|29260864|29265478|29265668	-15.3	-15.3	SE
LARGE1	chr22|-|33856739|33856802|33761370|33761558|33919994|33920421	-22.8	-15.5	SE
HPS3	chr3|+|149140003|149140498|149129583|149129940|149141016|149141188	14.5	29.8	SE
ST6GAL1	chr3|+|186963784|186963926|186930484|186930834|187038741|187038873	-20	-20	SE
DOCK3	chr3|+|51348851|51348938|51341236|51341385|51350287|51350392	18.9	15	SE
SLMAP	chr3|+|57865241|57865292|57864806|57864857|57871635|57871698	17	27.2	SE
SLMAP	chr3|+|57865241|57865292|57864806|57864857|57890040|57890100	-15.3	-15.2	SE
MTMR14	chr3|+|9689963|9690143|9688943|9689082|9701789|9702393	20.7	23.5	SE
CRELD1	chr3|+|9937561|9937672|9934834|9934917|9940849|9941026	21.4	33.6	SE
CFAP44	chr3|-|113427186|113427339|113426123|113426277|113433564|113433669	-13.7	-13.7	SE
CCDC14	chr3|-|123931101|123931234|123913452|123915718|123933672|123933755	-10.6	-11.6	SE
CCDC14	chr3|-|123955842|123955965|123948895|123949132|123961143|123961381	-10.2	-11	SE
CCDC14	chr3|-|123955842|123956795|123948895|123949132|123961143|123961349	-19.1	-20.6	SE
CCDC14	chr3|-|123956739|123956795|123948895|123949132|123961143|123961209	-17.4	-19.6	SE
RPL32P3	chr3|-|129397039|129397140|129393606|129393795|129399380|129399495	18.3	17.3	SE
TMCC1	chr3|-|129832773|129832826|129827802|129828508|129880308|129880466	-23.7	-20	SE
TMCC1	chr3|-|129857249|129857405|129848342|129848412|129867009|129867098	-62.3	-60.6	SE
TMCC1	chr3|-|129860939|129861012|129857359|129857405|129880308|129880559	-12.9	-17.2	SE
GOLIM4	chr3|-|168040785|168040869|168036835|168036994|168041391|168041474	11.9	94.1	SE
TBC1D5	chr3|-|17622647|17622765|17508473|17508605|17623848|17623913	-28.7	-15.7	SE
TBC1D5	chr3|-|17623848|17623913|17586352|17586557|17742480|17742564	-24.2	-24.2	SE
LRIG1	chr3|-|66451558|66451633|66417128|66417266|66462437|66462509	-16.5	-16.5	SE
PROS1	chr3|-|93928701|93928797|93927249|93927407|93973673|93973862	-17.5	-35.2	SE
CLDND1	chr3|-|98521652|98521718|98521132|98521442|98522541|98522602	-60.1	-49.1	SE
GLRB	chr4|+|157152717|157153010|157143806|157143959|157170431|157170806	34.4	32.8	SE
NSD2	chr4|+|1939653|1939778|1935143|1935262|1951071|1951180	-16.7	-18.3	SE
OCIAD1	chr4|+|48831226|48831249|48831062|48831141|48832619|48832682	-15.5	-15.5	SE
OCIAD1	chr4|+|48831226|48831398|48831043|48831141|48832619|48832682	-42.2	-42.2	SE
OCIAD1	chr4|+|48831226|48831433|48831062|48831141|48832619|48832682	-51.8	-51.8	SE
OCIAD1	chr4|+|48831226|48831496|48831062|48831141|48832619|48832682	-14.3	-14.3	SE
DCUN1D4	chr4|+|51887122|51887244|51886567|51886638|51891759|51891851	10.6	11.1	SE
MOB1B	chr4|+|70942822|70942882|70902325|70902550|70950699|70950811	72	69	SE
HERC3	chr4|+|88605794|88606049|88595556|88595614|88649839|88649847	-10.8	-11.4	SE
CENPE	chr4|-|103163478|103163553|103163136|103163256|103174735|103174903	-21.3	-24.5	SE
TBCK	chr4|-|106194717|106194754|106193608|106193770|106212749|106212835	-18.2	-21.1	SE
ZNF721	chr4|-|435769|435879|425814|427119|437445|437511	15.4	10.9	SE
CLOCK	chr4|-|55509911|55510065|55489373|55489465|55546781|55547138	-27.3	-27.4	SE
AASDH	chr4|-|56345126|56345290|56343561|56343684|56349262|56350058	18.5	16.8	SE
COX18	chr4|-|73068028|73068133|73065249|73065413|73069316|73069726	-12.3	-12.3	SE
ACOX3	chr4|-|8373560|8373628|8370907|8370994|8374977|8375152	15.3	18	SE
GALNT10	chr5|+|154329571|154329738|154297940|154298079|154380447|154380631	-14.5	-14.5	SE
HMMR	chr5|+|163467703|163467748|163464722|163464802|163469640|163469829	-14.5	-13.2	SE
FAF2	chr5|+|176453317|176453702|176453138|176453228|176479187|176479256	98.8	90.1	SE
C5orf22	chr5|+|31535743|31535893|31534271|31534325|31538483|31538689	-18	-18	SE
PARP8	chr5|+|50760291|50760362|50759642|50759732|50761820|50761887	13.1	13.9	SE
GNPDA1	chr5|-|142012287|142012339|142011911|142012041|142012668|142012996	60.2	17.8	SE
GNPDA1	chr5|-|142012287|142012377|142011911|142012041|142012668|142012973	61.7	18.4	SE
PWWP2A	chr5|-|160089505|160089610|160080650|160080770|160093100|160093180	-31.3	-34.3	SE
FBXW11	chr5|-|171996889|171997051|171914342|171914405|172006457|172006649	-13.1	-15.6	SE
UIMC1	chr5|-|176969052|176969291|176958092|176958154|176970741|176970866	16.4	15.2	SE
PHYKPL	chr5|-|178224447|178224564|178222851|178222934|178229939|178230099	16	13.5	SE
PHYKPL	chr5|-|178224615|178224729|178222851|178222934|178229939|178230073	30.6	42.3	SE
CDH12	chr5|-|22405256|22405351|22212497|22212643|22505269|22505364	21.2	14.7	SE
MTMR12	chr5|-|32233772|32233934|32227005|32230347|32239000|32239173	12.3	13.7	SE
MTMR12	chr5|-|32234961|32235129|32226993|32230347|32239000|32239173	21	21	SE
RICTOR	chr5|-|38978582|38978648|38975536|38975604|38981866|38982036	27.8	34.8	SE
TTC33	chr5|-|40730261|40730343|40716144|40716498|40746797|40747019	-13.1	-15.2	SE
C5orf34	chr5|-|43508576|43508666|43505549|43506394|43514805|43515078	13.3	17.6	SE
PLPP1	chr5|-|55475298|55475450|55467868|55468149|55490959|55491114	14.9	17.7	SE
PLPP1	chr5|-|55490959|55491114|55467868|55468149|55534571|55534951	-20.6	-41.1	SE
TMEM14B	chr6|+|10749621|10749698|10747772|10747881|10770076|10770204	-30	-30	SE
CEP57L1	chr6|+|109140420|109140675|109095181|109095575|109146757|109146937	13.3	19.7	SE
RNF146	chr6|+|127285207|127285348|127280230|127280340|127286049|127286097	23	32	SE
MYLIP	chr6|+|16143698|16143863|16143019|16143217|16144896|16145317	22.3	15.6	SE
FAM120B	chr6|+|170317369|170319124|170306755|170306842|170323078|170323259	-14.6	-14.6	SE
ZNF391	chr6|+|27395016|27395095|27388991|27389075|27399441|27399548	-37.6	-37.9	SE
ZNF192P1	chr6|+|28162942|28163100|28162622|28162766|28164748|28164901	-16.6	-16.1	SE
C6orf136	chr6|+|30647605|30647846|30647185|30647303|30649557|30649913	-25.1	-96.1	SE
LRRC1	chr6|+|53882886|53882976|53842109|53842227|53896497|53896554	-13.8	-14.9	SE
FAM135A	chr6|+|70486166|70486244|70482000|70482154|70491033|70491083	-30	-24.9	SE
MED23	chr6|-|131615323|131615341|131610045|131610246|131615906|131616002	16.1	17	SE
PLAGL1	chr6|-|143965849|143966198|143964786|143964818|143968906|143968978	45.4	55.2	SE
PLAGL1	chr6|-|143966157|143966212|143964786|143964818|143968906|143968978	18.3	36.7	SE
PLAGL1	chr6|-|143966157|143966230|143964786|143964818|143968906|143968978	16.9	29.6	SE
PLAGL1	chr6|-|143966157|143966285|143964786|143964818|143968906|143968978	24.3	43.2	SE
TRIM26	chr6|-|30201034|30201138|30198665|30199153|30213304|30213427	15.3	33.2	SE
CCHCR1	chr6|-|31157357|31157500|31157022|31157089|31158166|31158214	29.1	26.5	SE
DDX39B	chr6|-|31541152|31541327|31540321|31540534|31541633|31541729	13.1	12.2	SE
MOCS1	chr6|-|39927183|39927455|39925716|39925845|39934294|39934459	17.3	28.4	SE
CUL7	chr6|-|43047946|43047989|43046879|43047107|43048147|43048160	-55.5	-54.8	SE
TBX18	chr6|-|84688580|84688667|84687372|84687678|84738496|84738591	-33.7	-67.4	SE
43715	chr7|+|35832797|35832893|35801218|35801270|35863551|35863658	76.2	48.6	SE
43715	chr7|+|35838563|35838657|35801217|35801270|35863551|35863658	47.5	72.8	SE
LINC00265	chr7|+|39779270|39779385|39771004|39771091|39780502|39780624	29.9	11.3	SE
AUTS2	chr7|+|70768023|70768068|70766113|70766334|70771548|70771644	19	17.1	SE
GTF2I	chr7|+|74744138|74744250|74743448|74743520|74744757|74744941	13.8	13.8	SE
MIOS	chr7|+|7567606|7567688|7567052|7567484|7568025|7568123	23.4	26.1	SE
SUN1	chr7|+|848417|848615|843340|843520|849922|850033	-15	-15	SE
SUN1	chr7|+|849519|849603|843340|843520|849922|850033	-15.4	-15.4	SE
FAM126A	chr7|-|22946951|22947247|22941268|22946163|22960255|22960415	29.6	66.4	SE
FAM126A	chr7|-|22947032|22947247|22945982|22946163|22960255|22960415	28.5	55.3	SE
KIAA0895	chr7|-|36356901|36357590|36333855|36334161|36367110|36367269	-39	-39	SE
TBRG4	chr7|-|45109222|45109287|45108826|45109083|45111642|45111680	-28.8	-28.8	SE
FIGNL1	chr7|-|50449499|50449723|50448180|50448289|50450300|50450336	34.5	33.9	SE
FIGNL1	chr7|-|50449544|50449723|50448180|50448289|50450300|50450336	31.4	30.5	SE
FIGNL1	chr7|-|50449555|50449723|50448180|50448289|50450300|50450324	31	30.8	SE
FIGNL1	chr7|-|50449562|50449723|50448180|50448289|50450300|50450350	30.9	30.3	SE
PSPH	chr7|-|56043147|56043261|56033960|56034154|56051137|56051604	-15.1	-14.3	SE
GUSB	chr7|-|65974918|65975071|65974525|65974704|65976014|65976202	18.1	12.8	SE
ABCB1	chr7|-|87536457|87536541|87531293|87531497|87539267|87539345	-15.7	-15.7	SE
ZNF7	chr8|+|144829042|144829604|144827554|144827609|144837390|144837507	57.9	70.4	SE
WASHC5	chr8|-|125083712|125083776|125083112|125083258|125091614|125091819	26	45.7	SE
WASHC5	chr8|-|125083712|125084022|125083112|125083258|125091614|125091840	21.4	33.6	SE
WASHC5	chr8|-|125083834|125084022|125083112|125083258|125091614|125091790	30.4	40.2	SE
ASAH1	chr8|-|18083980|18084286|18075540|18075587|18084675|18084802	14.4	17	SE
IMPA1	chr8|-|81673840|81673949|81660515|81660667|81679125|81679230	32.9	30.7	SE
TRIQK	chr8|-|92921502|92921660|92916928|92917010|92966006|92966111	49.2	50.1	SE
TRIQK	chr8|-|92954405|92954564|92916928|92917010|92966006|92966074	13.9	11.1	SE
ZNF189	chr9|+|101399394|101399530|101399027|101399189|101399925|101400010	28.3	46	SE
GARNL3	chr9|+|127385026|127385145|127383437|127383545|127387192|127387331	-21.1	-21.1	SE
PRRC2B	chr9|+|131474453|131476535|131473507|131473724|131477743|131477949	-11.8	-11.1	SE
TMEM8B	chr9|+|35834460|35834650|35829497|35829955|35841133|35841261	23	20.8	SE
DCAF10	chr9|+|37842088|37842286|37819287|37819401|37854779|37854982	-15.7	-21.8	SE
C9orf85	chr9|+|71918424|71918555|71911640|71911836|71941804|71941934	-10.4	-29.8	SE
PHF19	chr9|-|120861917|120862005|120861088|120861174|120862587|120862749	-18.3	-22.7	SE
DPH7	chr9|-|137576308|137576402|137575708|137576167|137578509|137578540	18.5	16.7	SE
DPH7	chr9|-|137577469|137577603|137576079|137576167|137578509|137578549	11.6	13.7	SE
ERMP1	chr9|-|5805610|5805785|5801175|5801328|5810010|5810231	19.4	18.6	SE
CBWD4P	chr9|-|65289826|65289895|65289657|65289723|65301424|65301476	33	47.2	SE
ZFX	chrX|+|24152719|24152830|24149728|24149794|24172714|24172800	32	65.5	SE
ATP7A	chrX|+|78012878|78013112|78011448|78011674|78014661|78014753	19	12.7	SE
TBL1X	chrX|+|9653544|9653689|9640272|9640360|9654214|9654288	20.2	26.8	SE
DIAPH2	chrX|+|96763099|96763120|96758153|96758258|96881578|96881718	-15.5	-15.2	SE
MORF4L2	chrX|-|103684680|103684729|103678498|103678620|103685170|103685260	-10.2	-14.1	SE
TENM1	chrX|-|124481731|124481964|124422271|124422638|124497015|124497265	-20.2	-20.2	SE
FIRRE	chrX|-|131804971|131805037|131794323|131794466|131825221|131825365	-28.2	-28	SE
ZNF75D	chrX|-|135292280|135292473|135291471|135291563|135293729|135294258	-10.5	-10.5	SE
TMEM185A	chrX|-|149611286|149611463|149608626|149608829|149631542|149631698	-12.1	-10.5	SE
TMEM185A	chrX|-|149611286|149611463|149608626|149608834|149631542|149631698	13.9	14.3	SE
IDH3G	chrX|-|153790563|153790575|153789837|153790292|153790809|153790851	-46.3	-93.3	SE
PHKA2	chrX|-|18899172|18899226|18897162|18897333|18900669|18900699	-19.4	-18.2	SE
WNK3	chrX|-|54293133|54293327|54292887|54293037|54294552|54294847	-19.1	-19.1	SE
TARDBP	chr1|+|11023192|11024183|11023192|11023329|11024063|11024183	64.8	59.9	RI
CCNL2	chr1|-|1390765|1392803|1390765|1390865|1392678|1392803	32.5	62.4	RI
C11orf57	chr11|+|112074315|112074916|112074315|112074358|112074886|112074916	-18.4	-18.4	RI
GOLGA8B	chr15|-|34532845|34534173|34532845|34532962|34534053|34534173	42.4	95.1	RI
SLC9A5	chr16|+|67255392|67255930|67255392|67255471|67255838|67255930	61	36.5	RI
CENPT	chr16|-|67832227|67832545|67832227|67832350|67832454|67832545	-43.9	-38.3	RI
LRRC75A-AS1	chr17|+|16439326|16440253|16439326|16439414|16440110|16440253	-20.7	-20.7	RI
EIF3G	chr19|-|10118867|10119171|10118867|10118956|10119066|10119171	-49.7	-26	RI
TMEM161A	chr19|-|19132351|19132754|19132351|19132433|19132656|19132754	19.8	15.7	RI
AP3D1	chr19|-|2112859|2113413|2112859|2112967|2113335|2113413	67.9	71	RI
DMPK	chr19|-|45769846|45770640|45769846|45770204|45770249|45770640	-14.7	-11.6	RI
PAPOLG	chr2|+|60793970|60795020|60793970|60794191|60794963|60795020	-92.1	-92.1	RI
SF3B1	chr2|-|197418795|197420542|197418795|197418951|197420427|197420542	86.1	55.6	RI
NPRL2	chr3|-|50349664|50350022|50349664|50349833|50349912|50350022	-64.7	-81.3	RI
UCHL1	chr4|+|41257114|41257737|41257114|41257126|41257608|41257737	12.1	11.5	RI
TMEM33	chr4|+|41935128|41935529|41935128|41935310|41935466|41935529	-12.5	-11.4	RI
BTNL9	chr5|+|181053468|181054259|181053468|181053501|181054238|181054259	19.4	20.7	RI
DPH7	chr9|-|137575708|137576167|137575708|137575892|137576079|137576167	-25.9	-25.9	RI
NBPF15	chr1|-|144426277|144426450|144427817|144427990|144425516|144425568|144428605|144428657	45.1	62.7	MXE
NDC1	chr1|-|53827998|53828173|53832489|53832591|53825797|53825936|53835499|53835620	-11.2	-12.4	MXE
EVI5	chr1|-|92625793|92625934|92636201|92636336|92624175|92624334|92665938|92665992	-12	-24	MXE
SFXN2	chr10|+|102715222|102715328|102716613|102716711|102714635|102714681|102717702|102717780	77.5	60	MXE
CCNY	chr10|+|35516522|35516623|35525963|35525999|35483403|35483478|35529972|35530030	11.5	11.4	MXE
MSRB3	chr12|+|65308528|65308655|65326825|65326934|65278642|65278865|65368997|65369026	40	43.1	MXE
CNOT2	chr12|+|70285399|70285586|70301704|70301865|70278131|70278274|70310894|70311017	92.1	70.1	MXE
INF2	chr14|+|104715283|104715340|104717562|104717646|104714202|104714856|104718794|104719605	-66.8	-57	MXE
SETD6	chr16|+|58515952|58516097|58516201|58516343|58515790|58515880|58518400|58518543	24.5	22.6	MXE
CENPN	chr16|+|81017325|81017385|81017757|81017834|81014135|81014181|81020099|81020276	-15.2	-12.7	MXE
NSRP1	chr17|+|30156539|30156662|30163066|30163162|30118079|30118173|30172541|30172598	42.9	35.2	MXE
EPS15L1	chr19|-|16377121|16377254|16386170|16386231|16361578|16361984|16392303|16392440	13.9	12.3	MXE
SPATS2L	chr2|+|200372108|200372251|200383866|200384017|200329430|200329480|200389222|200389283	-37.4	-67	MXE
ZHX3	chr20|-|41202056|41205066|41267462|41267612|41184826|41185201|41268989|41269083	-33.2	-55.3	MXE
DUXAP8	chr22|+|15788819|15788931|15790660|15790798|15784962|15785057|15791016|15791152	20.5	28.1	MXE
ST6GAL1	chr3|+|186963784|186963926|187038741|187038873|186930525|186930834|187051248|187051346	-26.1	-27	MXE
PHF7	chr3|+|52422221|52422338|52422759|52422881|52421647|52421754|52423090|52423640	19.6	16.7	MXE
METTL6	chr3|-|15414020|15414162|15415497|15415583|15411329|15411437|15415771|15415942	14.9	17.9	MXE
METTL6	chr3|-|15414020|15414162|15415771|15415942|15411016|15411437|15424954|15425089	16.3	15.2	MXE
NSD2	chr4|+|1892165|1892263|1893729|1893909|1871433|1871542|1900625|1900766	-59.8	-89.7	MXE
OGDH	chr7|+|44647443|44647534|44647656|44647759|44645326|44645518|44656317|44656362	-24.8	-32	MXE
AASS	chr7|-|122098748|122098866|122101370|122101438|122098449|122098576|122101620|122101680	-12.2	-11.7	MXE
GRB10	chr7|-|50703820|50703908|50732271|50732368|50674435|50674658|50755886|50756056	17.5	17	MXE
APTX	chr9|-|32985970|32986030|32987543|32987846|32984630|32984857|32988082|32988129	-10.1	-12.8	MXE
PPOX	chr1|+|161167099|161167486|161167099|161167234|161167994|161168127	-20.4	-20.4	A5SS
DFFB	chr1|+|3858717|3858866|3858717|3858844|3865761|3866000	-61.1	-61.1	A5SS
PARK7	chr1|+|7961662|7961793|7961662|7961735|7962762|7962875	10.8	12.9	A5SS
CEP170	chr1|-|243142285|243142463|243142315|243142463|243139936|243140107	11.9	13.1	A5SS
TRIT1	chr1|-|39850118|39850261|39850122|39850261|39847985|39848097	19.5	13.1	A5SS
PRDX1	chr1|-|45521608|45521938|45521857|45521938|45518937|45519054	39	40.5	A5SS
THNSL1	chr10|+|25016657|25016789|25016657|25016692|25021741|25021908	-20.6	-15.5	A5SS
ZFYVE27	chr10|+|97738476|97738674|97738476|97738649|97744728|97744915	15.9	43.9	A5SS
POLL	chr10|-|101584601|101584919|101584877|101584919|101583507|101583681	32	21.6	A5SS
CUL2	chr10|-|35090178|35090642|35090429|35090642|35071198|35071339	14.1	13.9	A5SS
CTNND1	chr11|+|57761796|57762119|57761796|57762068|57794009|57794081	40	29.6	A5SS
POLR2G	chr11|+|62761794|62762866|62761794|62761904|62765181|62765232	48.8	52.1	A5SS
RPS6KB2	chr11|+|67432951|67433194|67432951|67433042|67433339|67433447	56	58.5	A5SS
TMEM106C	chr12|+|47965281|47966229|47965281|47965345|47966682|47966732	13	29.3	A5SS
C12orf29	chr12|+|88043598|88045779|88043598|88043715|88046806|88046976	11.5	22.8	A5SS
PHC1	chr12|+|8932562|8933350|8932562|8932831|8933864|8934012	-13.5	-13.5	A5SS
NEMP1	chr12|-|57070673|57070893|57070819|57070893|57064645|57064739	-28.4	-27.3	A5SS
HERC2P2	chr15|+|22561558|22561934|22561558|22561789|22562642|22562731	13.2	13.9	A5SS
HERC2P9	chr15|+|28655272|28655691|28655272|28655420|28655795|28656026	22.1	22.1	A5SS
MGA	chr15|+|41736180|41736698|41736180|41736368|41739905|41740203	35.3	42.1	A5SS
NAA60	chr16|+|3484698|3485083|3484698|3485061|3485466|3486952	-25.3	-17.9	A5SS
SETD6	chr16|+|58515790|58516097|58515790|58515880|58516201|58516343	20	15.3	A5SS
CMTM4	chr16|-|66696339|66696707|66696426|66696707|66636404|66636581	-19.4	-17.9	A5SS
FAAP100	chr17|-|81551731|81552052|81551927|81552052|81550247|81551203	-15.2	-14.8	A5SS
PYCR1	chr17|-|81937179|81937239|81937192|81937239|81936747|81936861	-50	-94.2	A5SS
ATP5A1	chr18|-|46094979|46095131|46095052|46095131|46093179|46093362	50	81.7	A5SS
ATG4D	chr19|+|10546838|10547115|10546838|10547071|10547188|10547253	-15.3	-20	A5SS
AKT2	chr19|-|40236256|40238091|40237968|40238091|40235889|40236104	31.7	40.1	A5SS
DUS3L	chr19|-|5786748|5787171|5787060|5787171|5786466|5786542	23.8	30.4	A5SS
LINC01876	chr2|-|156024465|156024607|156024484|156024607|156022671|156022817	-44.4	-28.7	A5SS
DSN1	chr20|-|36770872|36771473|36771424|36771473|36767968|36768042	21.9	19	A5SS
EWSR1	chr22|+|29288605|29291599|29288605|29288786|29292136|29292169	18.3	26.2	A5SS
CCDC14	chr3|-|123955842|123956115|123956045|123956115|123948895|123949132	11.6	12.4	A5SS
SLC26A6	chr3|-|48631648|48631801|48631762|48631801|48631223|48631306	20.6	12.4	A5SS
ARFIP1	chr4|+|152779936|152780226|152779936|152780091|152829624|152829726	-37.2	-19.7	A5SS
FAM200B	chr4|+|15681755|15681901|15681755|15681784|15686235|15686462	15.5	13.9	A5SS
FAM200B	chr4|+|15681755|15681968|15681755|15681784|15686235|15686462	19.9	30.2	A5SS
TBC1D7	chr6|-|13328315|13328531|13328455|13328531|13326786|13326906	-26.7	-21.4	A5SS
ZSCAN25	chr7|+|99616947|99617016|99616947|99616989|99618524|99618651	35.6	14.3	A5SS
ENY2	chr8|+|109334323|109334474|109334323|109334402|109336127|109336204	11.5	10.7	A5SS
SLC52A2	chr8|+|144358592|144359065|144358592|144358900|144359183|144359423	13.9	17.5	A5SS
ALG13	chrX|+|111682131|111682300|111682131|111682235|111684964|111685103	17	13.8	A5SS
UPRT	chrX|+|75300866|75301015|75300866|75300965|75303404|75304600	11.7	12.9	A5SS
SMARCA1	chrX|-|129448301|129448443|129448332|129448443|129446504|129447301	-15.5	-13	A5SS
AGTRAP	chr1|+|11745987|11746223|11746126|11746223|11745802|11745837	80	79.8	A3SS
DFFB	chr1|+|3865761|3866000|3865811|3866000|3858717|3858844	12.7	12.7	A3SS
SELENBP1	chr1|-|151365767|151366453|151365767|151365846|151366721|151366904	25.5	31.7	A3SS
ZNF692	chr1|-|248857827|248858017|248857827|248857859|248858130|248858321	-30.3	-22.7	A3SS
ZNF692	chr1|-|248857827|248858034|248857827|248857859|248858130|248858321	-29.6	-27.7	A3SS
NAP1L4	chr11|-|2989128|2989271|2989128|2989197|2992228|2992258	-50	-38.7	A3SS
HRAS	chr11|-|532241|532755|532241|532630|533276|533358	13.7	19.1	A3SS
STX5	chr11|-|62831018|62831262|62831018|62831110|62831953|62832042	11.9	13.5	A3SS
SF1	chr11|-|64764605|64766155|64764605|64765518|64767191|64767251	48.7	99.7	A3SS
TRIM66	chr11|-|8621031|8621321|8621031|8621237|8621644|8621819	-30.5	-36.4	A3SS
MTMR2	chr11|-|95887611|95887759|95887611|95887684|95888155|95888261	10.3	10.8	A3SS
DDX11	chr12|+|31089402|31090094|31089885|31090094|31089043|31089151	-12.5	-12.5	A3SS
LMBR1L	chr12|-|49101249|49101323|49101249|49101263|49101471|49101549	12.1	13.3	A3SS
SMUG1	chr12|-|54187818|54187905|54187818|54187902|54188825|54188871	54.2	24.4	A3SS
LMO7	chr13|+|75835151|75835339|75835232|75835339|75834225|75834387	22.8	16.1	A3SS
WARS	chr14|-|100374135|100374244|100374135|100374179|100375282|100375347	-24.4	-24.4	A3SS
WARS	chr14|-|100374135|100374265|100374135|100374179|100375282|100375347	-25.9	-25.9	A3SS
DHRS1	chr14|-|24292183|24292784|24292183|24292701|24296508|24296588	-11.8	-11.8	A3SS
EML5	chr14|-|88663030|88663119|88663030|88663114|88664492|88664624	-15.1	-13.4	A3SS
TTC23	chr15|-|99139316|99139467|99139316|99139399|99156147|99156297	-25	-11.4	A3SS
SLC9A5	chr16|+|67255752|67255930|67255838|67255930|67255392|67255471	46.7	22.8	A3SS
CENPT	chr16|-|67832227|67832354|67832227|67832350|67832454|67832545	-27.5	-23.9	A3SS
MTHFSD	chr16|-|86554644|86554751|86554644|86554748|86555168|86555203	-23.6	-21.9	A3SS
WSB1	chr17|+|27307743|27309272|27309099|27309272|27306781|27306882	18.1	19.7	A3SS
ACBD4	chr17|+|45135838|45135953|45135841|45135953|45135340|45135592	50	50	A3SS
PHF23	chr17|-|7235929|7236767|7235929|7236566|7237384|7237477	19.4	21.4	A3SS
PIH1D1	chr19|-|49447337|49447420|49447337|49447417|49447826|49447908	-29.6	-32.6	A3SS
CASP8	chr2|+|201266460|201266791|201266486|201266791|201234015|201234112	15.5	27.8	A3SS
ARFRP1	chr20|-|63706998|63707097|63706998|63707092|63707866|63708013	-22.4	-35	A3SS
TXN2	chr22|-|36480574|36480787|36480574|36480748|36481142|36481340	-50	-50	A3SS
TXN2	chr22|-|36480574|36480837|36480574|36480748|36481142|36481340	-22.3	-22.3	A3SS
NEPRO	chr3|-|113011044|113011406|113011044|113011165|113012733|113012811	11	13.8	A3SS
SHISA5	chr3|-|48467875|48469186|48467875|48468217|48469360|48469573	24.6	13	A3SS
SLC26A6	chr3|-|48631648|48631801|48631648|48631797|48631879|48632044	-16.7	-21.5	A3SS
CACNA2D2	chr3|-|50364887|50364976|50364887|50364970|50365074|50365184	-56.4	-27.1	A3SS
PHYKPL	chr5|-|178222354|178222545|178222354|178222492|178222851|178222934	42.5	25.4	A3SS
TBC1D7	chr6|-|13326786|13326963|13326786|13326906|13328315|13328583	60.5	58.3	A3SS
PLAGL1	chr6|-|143964786|143966230|143964786|143964818|143968906|143968978	41.3	51.9	A3SS
ECI2	chr6|-|4117307|4119275|4117307|4117451|4125249|4126237	22.1	23.6	A3SS
ZNF767P	chr7|-|149552800|149553016|149552800|149553013|149558607|149558839	12	14.7	A3SS
CACNA2D1	chr7|-|81997178|81997250|81997178|81997235|82005422|82005497	13.8	17.3	A3SS
ANKRD18B	chr9|+|33543181|33543255|33543184|33543255|33541146|33541227	-16.5	-19.5	A3SS
GALT	chr9|+|34648047|34648171|34648091|34648171|34647831|34647961	50.2	17.8	A3SS
APTX	chr9|-|32987543|32987846|32987543|32987731|32988082|32988129	-16.3	-16	A3SS
FAM219A	chr9|-|34398183|34401122|34398183|34401119|34401665|34401720	26.2	20.7	A3SS
