# Supplementary material for: Rett syndrome linked to defects in forming the MeCP2/Rbfox/LASR complex in mouse models
Source: Nat Commun. 2021 Oct 1;12:5767. doi: 10.1038/s41467-021-26084-3 (PMC8486766; doi:10.1038/s41467-021-26084-3)
Supplement: Supplementary file 3 — Dataset 2 [file 41467_2021_26084_MOESM3_ESM.xlsx]

## Sheet: Supplementary Data 2
Supplementary Data 2 Genomic mapping of RBFOX2 binding sites in WT and MeCP2 KO HEK293T cells by iCLIP-seq
	No antibody control	WT Rep1	WT Rep2	WT Rep3	KO Rep1	KO Rep2	KO Rep3
initial reads	693475	66512920	82925037	72421535	69008409	79637825	79115008
uniquely mapped reads	267955	44417918	57956249	50317957	49087423	54840425	55401901
crosslink events (deduplicated)	195910	32467170	42282974	35949853	35821051	40321989	38545323
PureCLIP peak	NA	1332980			1316630
clean binding sites	NA	147511			152459
