# Supplementary material for: Rett syndrome linked to defects in forming the MeCP2/Rbfox/LASR complex in mouse models
Source: Nat Commun. 2021 Oct 1;12:5767. doi: 10.1038/s41467-021-26084-3 (PMC8486766; doi:10.1038/s41467-021-26084-3)
Supplement: Supplementary file 4 — Dataset 3 [file 41467_2021_26084_MOESM4_ESM.xlsx]

## Sheet: Supplementary Data 3
Supplementary Data 3 Alternative splicing changes between WT and MeCP2 KO mice
(△PSI>10, P<0.05)
Gene name	Chromosome/strand/genomic exon position	ΔPSI	AS type
Edem3	chr1|+|151812756|151812801|151811518|151811704|151818309|151822323	-12.4	SE
Nectin4	chr1|+|171386159|171386234|171385662|171385738|171386580|171388287	-14.1	SE
Rev1	chr1|-|38074898|38075023|38074314|38074443|38079289|38079395	19.3	SE
Zbtb18	chr1|+|177444738|177444822|177442361|177442595|177447088|177450764	-13	SE
Zbtb18	chr1|+|177444738|177444822|177442897|177443341|177447088|177450764	-14.9	SE
Rims1	chr1|-|22630411|22630480|22596370|22596584|22805560|22805724	-13.2	SE
Ahctf1	chr1|-|179754490|179754624|179752310|179754072|179755448|179755654	-23.5	SE
Tns1	chr1|-|73935897|73935936|73927911|73928110|73937224|73937317	-20.7	SE
Map4k4	chr1|+|40003756|40003987|40001429|40001591|40004806|40004913	-10	SE
Ccdc108	chr1|-|74929254|74929357|74928333|74928500|74933069|74933238	31	SE
Mff	chr1|+|82745523|82745556|82741817|82741976|82747082|82747142	-12	SE
Dock10	chr1|-|80503918|80503994|80501072|80501826|80505324|80505463	-17.9	SE
Dock10	chr1|-|80522184|80522190|80515488|80515635|80523715|80523829	-18.6	SE
Dock10	chr1|-|80528232|80528331|80526223|80526330|80528648|80528706	41.3	SE
Sulf1	chr1|+|12850759|12850793|12848330|12848454|12858811|12860372	-13.3	SE
Fn1	chr1|-|71613762|71614035|71612467|71612650|71615359|71615551	11	SE
Dedd	chr1|+|171331252|171331285|171329573|171329692|171338251|171338640	14.3	SE
Cdc42bpa	chr1|+|180155794|180155980|180150134|180150258|180159605|180159723	11.9	SE
Creb1	chr1|+|64550848|64550970|64532314|64533020|64558502|64558544	-17.8	SE
Trip12	chr1|-|84777423|84777507|84776316|84776412|84782826|84782963	14.4	SE
Trip12	chr1|-|84795689|84795815|84793524|84794327|84814822|84814969	23.3	SE
Sphkap	chr1|-|83384893|83384972|83362228|83362328|83407979|83408189	-14.7	SE
Nfasc	chr1|-|132593350|132593365|132576285|132576417|132595483|132595657	-12.1	SE
Agfg1	chr1|+|82891459|82891507|82886110|82886187|82893423|82893582	-14.7	SE
Rcsd1	chr1|-|165663565|165663655|165659372|165659444|165664948|165665050	-23.7	SE
Ankrd24	chr10|+|81634615|81634753|81632311|81633755|81634864|81634995	-18.4	SE
Ankrd24	chr10|+|81634666|81634753|81632313|81633755|81634864|81634985	-16.5	SE
Plpp2	chr10|-|79530876|79531028|79530497|79530772|79533623|79533787	-27	SE
Tbata	chr10|+|61186289|61186431|61185301|61185383|61187676|61187729	20.1	SE
Zbtb2	chr10|-|4374569|4374754|4367073|4369851|4387844|4388108	-18.6	SE
Epb41l2	chr10|+|25499775|25499943|25495444|25495591|25501577|25501631	-18.2	SE
Ahi1	chr10|+|21070287|21070543|21058152|21058250|21072542|21072601	-18.6	SE
Gm29674	chr10|-|107203036|107203111|107201870|107201958|107205215|107205698	16.7	SE
Nhsl1	chr10|+|18516028|18516160|18511549|18511742|18523790|18527042	11.7	SE
Rmnd1	chr10|-|4428408|4428465|4427170|4427691|4429076|4429171	10.5	SE
Tpd52l1	chr10|-|31338184|31338245|31332372|31332969|31346610|31346712	13.4	SE
Fam229b	chr10|-|39120257|39120396|39118803|39119034|39122176|39122332	15.5	SE
Syt1	chr10|-|108993837|108993917|108831105|108831171|109010575|109010975	-22.1	SE
Osbpl8	chr10|+|111224671|111224708|111204734|111204840|111233552|111233690	17.1	SE
2010107G23Rik	chr10|-|62110235|62110314|62109883|62110012|62110958|62111013	-15.1	SE
Ehbp1	chr11|-|22062779|22062887|22059136|22059261|22068358|22068503	-17	SE
Map2k4	chr11|-|65743322|65743465|65735191|65735366|65745551|65745697	-15.9	SE
Slu7	chr11|+|43436353|43436485|43433722|43433819|43437344|43437530	11.8	SE
Ccdc88a	chr11|+|29497342|29497426|29493878|29494093|29498408|29498612	23.7	SE
Sfi1	chr11|-|3143694|3143790|3143259|3143336|3144216|3144292	12.1	SE
Strada	chr11|-|106170953|106171077|106168308|106168480|106171155|106171264	16.3	SE
Strada	chr11|-|106180954|106180983|106173678|106173781|106187124|106187180	14.9	SE
Strada	chr11|-|106184561|106184619|106180954|106180983|106187124|106187180	-27.5	SE
Rffl	chr11|-|82811027|82811111|82810007|82810218|82812399|82812810	12.4	SE
Pisd-ps1	chr11|+|3125787|3126058|3124020|3124124|3128928|3129165	18.9	SE
BC017643	chr11|-|121227888|121228033|121227242|121227284|121228327|121228470	14.6	SE
Clk4	chr11|+|51268164|51268231|51267170|51267331|51270536|51270595	10.1	SE
Gria1	chr11|+|57309768|57309883|57289247|57289495|57310607|57310722	-17.1	SE
Gria1	chr11|+|57310607|57310722|57309768|57309883|57317665|57317800	14.4	SE
Slc16a13	chr11|-|70220194|70220338|70218592|70219330|70220478|70220994	27.6	SE
Rpain	chr11|+|70974993|70975040|70974068|70974132|70977657|70977933	-27	SE
Myo18a	chr11|+|77821529|77821550|77821041|77821186|77822662|77822674	-18.2	SE
Sh3pxd2b	chr11|+|32408967|32409051|32407561|32407666|32411456|32411574	-35.5	SE
Gpatch8	chr11|-|102537111|102537146|102528093|102528166|102538281|102538351	-10.7	SE
Kansl1	chr11|-|104426423|104426468|104423921|104425293|104467638|104468258	-13.3	SE
Pecam1	chr11|-|106662001|106662024|106654212|106655162|106671741|106671798	11.8	SE
Itgb4	chr11|+|116005896|116006055|116005530|116005767|116006460|116006610	-12.1	SE
Fbf1	chr11|-|116167132|116167228|116164662|116165912|116167551|116168178	-15.1	SE
Rhbdf1	chr11|-|32215575|32215680|32214909|32215123|32215933|32216064	-15.5	SE
Atp6v0a1	chr11|+|101048365|101048525|101044515|101044623|101055025|101055143	17.5	SE
Cacna1g	chr11|-|94423670|94423724|94418818|94418970|94425763|94425977	33.9	SE
Pelp1	chr11|-|70406256|70406321|70401916|70402066|70409763|70410031	-11.1	SE
P4ha2	chr11|+|54126237|54126297|54125762|54125816|54126345|54126411	31.3	SE
Arhgap44	chr11|-|65012906|65012924|65009881|65010039|65021940|65022121	23.3	SE
Gm11419	chr11|+|81978747|81979180|81976030|81976151|81983280|81983372	-16	SE
Dtnb	chr12|+|3774569|3774610|3772586|3772746|3779618|3779654	11.8	SE
Max	chr12|-|76961262|76961289|76953168|76953276|76961989|76962248	10.9	SE
Nrxn3	chr12|+|90199146|90199236|90168919|90169091|90204510|90204818	20	SE
Prkd1	chr12|-|50419852|50419876|50394829|50395040|50425438|50425599	18.4	SE
Traf3	chr12|+|111251129|111251204|111248565|111248646|111252663|111252756	11.2	SE
Asap2	chr12|+|21214361|21214370|21213138|21213225|21217974|21218078	-15.4	SE
Nin	chr12|-|70022280|70022341|70020833|70021031|70025406|70025481	-13.2	SE
Papola	chr12|+|105833099|105833162|105829056|105829277|105834709|105834784	-12.2	SE
Eml5	chr12|-|98819860|98819869|98817819|98817898|98821599|98821614	-19.2	SE
Ralgapa1	chr12|-|55605699|55605702|55602889|55604268|55612072|55612103	-16.7	SE
Prima1	chr12|-|103199782|103199914|103197263|103197351|103202648|103202778	-29.7	SE
D130020L05Rik	chr12|+|101086187|101086352|101084283|101084499|101088041|101088927	-34	SE
Rgs6	chr12|+|83150184|83150251|83137385|83137439|83157920|83162061	16.8	SE
Trim9	chr12|-|70255037|70255226|70248793|70251260|70268061|70268200	-14.4	SE
E2f6	chr12|+|16813846|16813912|16810902|16811315|16816399|16816454	14.8	SE
Atp5s	chr12|+|69737950|69738061|69724949|69725554|69740898|69741107	22.4	SE
Atxn7l1	chr12|+|33364384|33364690|33362972|33363094|33366971|33367914	-25.3	SE
Gphn	chr12|+|78493949|78494057|78492037|78492310|78504616|78504751	-10	SE
Gphn	chr12|+|78522897|78522954|78504616|78504751|78532656|78532698	23.7	SE
Esyt2	chr12|+|116350141|116350243|116348218|116348314|116357111|116357186	-10.6	SE
Zfp839	chr12|+|110860795|110861023|110854999|110855872|110863963|110864056	23.3	SE
Zfp839	chr12|+|110860795|110861354|110854999|110855872|110863963|110864056	20.5	SE
Mrps27	chr13|+|99401269|99401392|99400261|99400376|99403503|99403582	-12.1	SE
Ptpdc1	chr13|-|48597757|48597940|48592485|48592657|48606272|48606360	-24.6	SE
Snrnp48	chr13|+|38214604|38214612|38211060|38211141|38216324|38216411	13.8	SE
Fbxw17	chr13|+|50430167|50430587|50426621|50426780|50431539|50431750	-18.7	SE
Ggps1	chr13|-|14058923|14059211|14057795|14057888|14059318|14059450	-14.8	SE
Erbb2ip	chr13|-|103830187|103830331|103827906|103828023|103833497|103835028	-16.4	SE
Arsk	chr13|-|76093887|76094017|76091657|76091817|76098373|76098660	24.7	SE
Lrrc16a	chr13|-|24049642|24049660|24045015|24045082|24064576|24064726	-15.2	SE
Lrrc16a	chr13|-|24102071|24102083|24099581|24099663|24106308|24106378	-23.6	SE
LOC108168101	chr13|-|74612723|74612948|74610199|74610326|74617201|74617287	-25.8	SE
Dzip1	chr14|-|118913112|118913278|118912441|118912566|118915189|118915274	-10.1	SE
Gm16867	chr14|-|69421897|69421999|69373002|69373121|69502981|69503455	-18.3	SE
Pinx1	chr14|+|63892722|63892833|63878111|63878188|63919096|63919855	18.6	SE
3830406C13Rik	chr14|+|12285384|12285468|12284152|12284257|12287269|12287393	-16.3	SE
3830406C13Rik	chr14|+|12285387|12285468|12284165|12284257|12287269|12287393	-19.6	SE
Camk2g	chr14|-|20747818|20747851|20745791|20745860|20755658|20755702	-11.9	SE
Camk2g	chr14|-|20757665|20757728|20755658|20755702|20760143|20760186	-10	SE
Uggt2	chr14|-|119000728|119000950|118998096|118998213|119001770|119001885	-11.2	SE
Erc2	chr14|+|27623682|27623749|27622409|27622614|27652686|27653483	-21.3	SE
Erc2	chr14|+|28029433|28029469|28025032|28025173|28040342|28040536	-16.5	SE
Nudt13	chr14|+|20310621|20310733|20309671|20309797|20311470|20311625	-12.3	SE
Thoc7	chr14|-|13957553|13957631|13954538|13954656|13961184|13961313	-13.2	SE
Tdrd3	chr14|+|87458760|87458822|87457033|87457118|87472075|87472236	-11	SE
Mbnl2	chr14|+|120403335|120403371|120396450|120396604|120428934|120431698	10.1	SE
Prmt5	chr14|-|54516496|54516615|54516105|54516191|54517246|54517470	15.1	SE
Slmap	chr14|-|26453537|26453600|26442574|26442634|26459409|26459460	16.8	SE
Slmap	chr14|-|26459409|26459460|26453537|26453600|26460041|26460210	22.8	SE
Slmap	chr14|-|26459903|26459954|26459409|26459460|26460041|26460210	-17.8	SE
Ndrg2	chr14|-|51912593|51912699|51911465|51911546|51913057|51913099	-16.1	SE
Zdhhc20	chr14|-|57837590|57837667|57832701|57836646|57839089|57839205	15.5	SE
Zdhhc20	chr14|-|57839089|57839205|57832773|57836646|57840828|57840918	-11.9	SE
Mycbp2	chr14|-|103169856|103170012|103155123|103156767|103172566|103172689	-24.4	SE
Atxn7	chr14|+|14101601|14101668|14099934|14100901|14103306|14107233	20.7	SE
Tgds	chr14|-|118116078|118116244|118115116|118115175|118117736|118117796	19.3	SE
Cadps	chr14|-|12457682|12457829|12454163|12454319|12465858|12466000	-10	SE
Cadps	chr14|-|12468345|12468366|12467022|12467179|12473408|12473515	-25.3	SE
Cadps	chr14|-|12485640|12485658|12473408|12473515|12486524|12486593	-13.3	SE
Cadps	chr14|-|12486524|12486593|12485640|12485658|12488980|12489104	11.8	SE
Csad	chr15|-|102178526|102178616|102176996|102177786|102178780|102178832	-11.5	SE
Csad	chr15|-|102178780|102178832|102176996|102177786|102178960|102179160	13.1	SE
Kif21a	chr15|-|90949005|90949044|90943764|90943901|90956294|90956509	-15.5	SE
Kif21a	chr15|-|90952710|90952818|90943764|90943901|90956294|90956509	-13.2	SE
Shank3	chr15|+|89543099|89543230|89533373|89533454|89557734|89557840	20.6	SE
Phf21b	chr15|-|84793895|84793918|84791782|84791941|84795079|84795134	-21.2	SE
Pdzd2	chr15|-|12382598|12382743|12372446|12376380|12385160|12385948	25.7	SE
Hdac10	chr15|-|89126640|89126706|89126377|89126437|89126868|89126995	21.3	SE
Ccdc134	chr15|+|82131744|82131829|82131415|82131545|82134580|82134762	-16	SE
Naprt	chr15|-|75891962|75892047|75891783|75891864|75892341|75892482	-15	SE
Rims2	chr15|+|39442156|39442216|39436996|39437922|39452039|39452107	-15.3	SE
Rims2	chr15|+|39442156|39442216|39436996|39437922|39452223|39452432	-19.3	SE
Rims2	chr15|+|39469154|39469202|39462497|39462610|39472333|39472464	-24.2	SE
Pacsin2	chr15|-|83383622|83383628|83381761|83381883|83384986|83385107	-12.8	SE
Robo1	chr16|+|72993666|72993693|72989598|72989796|72995116|72995159	21.8	SE
Itsn1	chr16|+|91842627|91842642|91841488|91841610|91848721|91848969	-13.4	SE
Sidt1	chr16|-|44291249|44291295|44287242|44287344|44332306|44332541	-20.4	SE
Sidt1	chr16|-|44300940|44301062|44291249|44291295|44332306|44332838	20.4	SE
Ubxn7	chr16|+|32367343|32367409|32360007|32360075|32369314|32369427	-17.2	SE
Dgkg	chr16|-|22572599|22572716|22571670|22571763|22575311|22575400	-16.6	SE
Heg1	chr16|+|33763441|33763616|33760757|33760845|33766660|33768195	23.8	SE
Yeats2	chr16|+|20150441|20150560|20141055|20141235|20152908|20153006	-16.3	SE
Gtpbp8	chr16|-|44745394|44745493|44742503|44742603|44745998|44746363	22.4	SE
Aifm3	chr16|+|17506898|17506919|17506229|17506334|17507126|17507482	-24.2	SE
Ptprm	chr17|-|66814270|66814297|66809465|66809653|66814466|66814541	12.3	SE
Prr3	chr17|-|35978710|35978781|35978380|35978443|35979126|35979255	-11.3	SE
Pigq	chr17|-|25931673|25931827|25930957|25931038|25934757|25934878	-20.7	SE
Abca3	chr17|+|24357918|24357991|24352022|24352251|24360887|24361089	-11.6	SE
Wdr90	chr17|-|25859388|25859492|25859099|25859318|25859857|25859925	16.5	SE
Mcfd2	chr17|-|87264140|87264365|87257927|87258089|87265834|87265947	-11.8	SE
Pkd1	chr17|+|24571401|24571420|24571179|24571311|24571520|24571696	-21.8	SE
Tbc1d5	chr17|-|50795925|50795991|50782260|50782424|50799866|50800195	-20.2	SE
Polh	chr17|-|46194201|46194416|46190606|46190776|46198633|46198768	-19.5	SE
Mta3	chr17|+|83818361|83818552|83804450|83804597|83820179|83823715	-14.2	SE
Mrps10	chr17|+|47372572|47372645|47372426|47372491|47374972|47375109	16.4	SE
Mrps10	chr17|+|47372575|47372645|47372426|47372491|47374972|47375109	14.8	SE
Anks1	chr17|+|27978426|27978489|27976560|27976717|27985065|27985362	-18.5	SE
Nrxn1	chr17|-|90163791|90163881|90162113|90162433|90208322|90208494	13.2	SE
Nrxn1	chr17|-|90620864|90620891|90597506|90597629|90623419|90623623	-16.4	SE
Dhx57	chr17|-|80278222|80278381|80275849|80276035|80281195|80281428	-16.7	SE
Dhx57	chr17|-|80278241|80278381|80275849|80276035|80281195|80281269	-25	SE
Cuta	chr17|-|26939316|26939368|26938883|26939092|26939450|26939538	18.4	SE
AW554918	chr18|+|25339713|25340384|25289938|25290066|25344863|25344962	11.2	SE
Fhod3	chr18|+|25020661|25020757|25001790|25002032|25022621|25022978	21.5	SE
Lama3	chr18|+|12571899|12572083|12567665|12567832|12574213|12574354	23.8	SE
Dmxl1	chr18|+|49903413|49903527|49902779|49903028|49912642|49912797	-36.2	SE
Dctn4	chr18|+|60545356|60545377|60544038|60544146|60545747|60545821	14.3	SE
Fam204a	chr19|-|60224864|60224899|60221053|60221304|60226231|60226960	-11.2	SE
Cd6	chr19|-|10792827|10792944|10791381|10791453|10794141|10794237	27.4	SE
Csf2ra	chr19|-|61225791|61225821|61225323|61225652|61225927|61226055	-13.4	SE
Sorbs1	chr19|-|40340044|40340146|40336985|40337035|40344355|40344439	-17.8	SE
Sorbs1	chr19|-|40376644|40376803|40373475|40373617|40376983|40377016	-30.7	SE
Vldlr	chr19|+|27246592|27246676|27245534|27245681|27247009|27247090	-15.4	SE
Nrxn2	chr19|+|6513715|6513805|6509777|6509949|6516922|6517248	12.9	SE
Syt7	chr19|+|10421756|10421888|10417962|10418042|10435549|10435685	10.1	SE
Sorcs1	chr19|-|50152759|50152920|50147659|50151351|50153053|50153159	19.4	SE
Vti1a	chr19|+|55387188|55387209|55380941|55381019|55391783|55391868	-10.5	SE
Ablim1	chr19|-|57059084|57059204|57049461|57049509|57061252|57061382	-18.1	SE
Ablim1	chr19|-|57059084|57059204|57051129|57051234|57061252|57061382	-15	SE
Golga1	chr2|-|39052955|39053030|39052003|39052101|39056059|39056150	-11.7	SE
Tpd52l2	chr2|+|181510503|181510530|181508165|181508267|181511573|181511615	-16.4	SE
Alkbh3	chr2|-|94001424|94001513|93996182|93996392|94003052|94003156	-23.4	SE
Gm14322	chr2|+|177764201|177764303|177762845|177762900|177767738|177767775	11.8	SE
Ttf1	chr2|+|29081011|29081077|29079388|29079478|29083532|29083618	-14.1	SE
Phf21a	chr2|+|92215448|92215575|92214048|92214089|92221471|92221615	16.2	SE
Oprl1	chr2|+|181717954|181718093|181715689|181716535|181718376|181718732	14.7	SE
Apip	chr2|+|103087112|103087161|103082954|103083055|103088560|103088678	-12.8	SE
Fnbp1	chr2|-|31052984|31053167|31044881|31044896|31054023|31054218	10	SE
Zscan29	chr2|-|121169198|121169403|121166043|121166718|121169809|121171125	-29.9	SE
Adal	chr2|+|121142523|121142654|121142092|121142303|121143148|121143209	-17.9	SE
Dph7	chr2|+|24963022|24963156|24962173|24962625|24965556|24965654	-16.4	SE
Grin1	chr2|-|25311342|25311405|25310374|25310475|25313427|25313604	-18.2	SE
Prpf40a	chr2|-|53159262|53159316|53157892|53157917|53159557|53159678	22.5	SE
Baz2b	chr2|-|59906915|59907051|59903158|59903305|59907543|59907749	24.7	SE
Rbms1	chr2|-|60759758|60759806|60758803|60758854|60762052|60762146	30.4	SE
Osbpl6	chr2|+|76560185|76560260|76555889|76555982|76564783|76564949	-13.6	SE
Ssfa2	chr2|+|79658669|79658846|79657146|79658349|79660232|79660310	-11.1	SE
Ddb2	chr2|-|91216665|91216798|91212524|91212614|91217052|91217230	15.6	SE
Ambra1	chr2|+|91805023|91805110|91772290|91773747|91810029|91810209	10.6	SE
Trp53i11	chr2|+|93189088|93189223|93187532|93187747|93197611|93197748	-32.2	SE
Ext2	chr2|-|93821609|93821681|93813398|93813964|93822386|93822583	-15.5	SE
Mapkbp1	chr2|+|120013300|120013318|120012911|120013094|120013618|120013779	-13.3	SE
Plcb4	chr2|+|136010935|136010972|136007822|136007909|136012965|136014576	10.2	SE
Mettl8	chr2|-|70976073|70976137|70973252|70973392|70980376|70980426	-19.8	SE
Epb41l1	chr2|+|156483464|156483698|156438584|156438633|156493903|156494094	-19.4	SE
Nnat	chr2|+|157561212|157561239|157560077|157560260|157561541|157562525	-20.7	SE
Nnat	chr2|+|157561212|157561288|157560077|157560260|157561541|157562525	-22.3	SE
Nnat	chr2|+|157561212|157561293|157560077|157560260|157561541|157562525	-25.1	SE
Acot8	chr2|-|164802996|164803133|164799719|164799945|164804689|164804881	14.7	SE
Mtg2	chr2|+|180078003|180078142|180073139|180073233|180078618|180078823	16.2	SE
Sh3glb2	chr2|-|30349225|30349237|30347080|30347104|30350287|30350380	10.9	SE
Dnm1	chr2|-|32310450|32310487|32308470|32309637|32312126|32312342	-13.8	SE
Pex5l	chr3|-|33080464|33080536|33014964|33015076|33142848|33143273	-12.9	SE
Atxn7l2	chr3|-|108208916|108209095|108208439|108208505|108210344|108210527	-14.5	SE
Pex2	chr3|-|5562668|5562732|5560187|5561760|5563164|5563272	-26.7	SE
Nlgn1	chr3|-|25920177|25920237|25912641|25912794|26133241|26134052	17.7	SE
Fxr1	chr3|+|34064973|34065054|34064118|34064319|34068160|34068252	17.9	SE
Elf2	chr3|-|51299782|51299885|51266752|51266866|51308049|51308088	11.2	SE
Nhlrc3	chr3|-|53461631|53461779|53458484|53458685|53462311|53462464	25.1	SE
Med12l	chr3|+|59312852|59312934|59301279|59301375|59314696|59315681	-14.4	SE
Gria2	chr3|-|80690403|80690518|80682903|80689351|80691319|80691434	11.9	SE
Gria2	chr3|-|80691319|80691434|80684934|80690518|80692284|80692532	-18.3	SE
Gria2	chr3|-|80691319|80691743|80690403|80690518|80692284|80692532	-11.8	SE
Gm3764	chr3|+|88225438|88225570|88222969|88224435|88225948|88227312	16.4	SE
Trim46	chr3|-|89238665|89238703|89237616|89237919|89238897|89239019	10.2	SE
Sema6c	chr3|+|95167412|95167476|95167005|95167120|95167623|95167680	-12.8	SE
Pde4dip	chr3|-|97709481|97709583|97706871|97707057|97710220|97710444	-12.7	SE
Pde4dip	chr3|-|97709481|97709634|97706871|97707057|97710220|97710444	-16.9	SE
Syt6	chr3|+|103630901|103630969|103626981|103627111|103632446|103635178	10.7	SE
Ank2	chr3|-|127052225|127052249|127048181|127048280|127052687|127052873	-13.1	SE
Adgrl2	chr3|-|148860426|148860438|148858732|148859533|148865599|148865709	-11.6	SE
Fnbp1l	chr3|-|122552135|122552150|122549155|122549265|122557902|122558106	-13.5	SE
Nfkb1	chr3|-|135639139|135639156|135626594|135626743|135655499|135655598	16	SE
Spry1	chr3|+|37640519|37640808|37639946|37640105|37642554|37644599	-37.2	SE
Syt6	chr3|+|103630901|103630969|103626981|103627132|103632446|103635178	10	SE
Rcc1	chr4|-|132338050|132338238|132337730|132337910|132339924|132340006	22.5	SE
Rnf38	chr4|-|44158902|44159052|44152359|44152553|44168242|44168283	-22.3	SE
Macf1	chr4|-|123386548|123386557|123385454|123385686|123387227|123387431	-13.1	SE
Stx17	chr4|+|48137655|48137807|48131764|48131949|48140419|48140485	12	SE
Nphp4	chr4|+|152484202|152484267|152477851|152477919|152484359|152484540	21.2	SE
Csf3r	chr4|+|126034169|126034575|126032095|126032299|126035298|126035378	14.4	SE
Camta1	chr4|-|151071425|151071456|151059522|151062855|151073987|151074062	-18.4	SE
Camta1	chr4|-|151792418|151792502|151586414|151586482|151830417|151830536	20.9	SE
Eif4g3	chr4|+|138095908|138095929|138087532|138087565|138096751|138096931	-14.1	SE
Col15a1	chr4|+|47288477|47288503|47287029|47287092|47289333|47289402	-24.7	SE
Mknk1	chr4|+|115876580|115876624|115875380|115875545|115877949|115879250	12.9	SE
Otud3	chr4|-|138905156|138905269|138901710|138901974|138909481|138909630	-14.5	SE
Oscp1	chr4|+|126064949|126064979|126055981|126058792|126073804|126073959	-13.1	SE
Thrap3	chr4|-|126194316|126194404|126186434|126186588|126202569|126202698	-11.6	SE
Col16a1	chr4|+|130073068|130073116|130072825|130072885|130073239|130073293	12.6	SE
Rap1gap	chr4|+|137723745|137723823|137721825|137721957|137724691|137724801	10.7	SE
Morn1	chr4|+|155093270|155093633|155093061|155093149|155101265|155101362	-18.9	SE
Gm26881	chr4|+|43052944|43053051|43051236|43051377|43053153|43053256	-24.7	SE
Mvk	chr5|+|114444651|114444689|114444262|114444363|114445387|114445479	22.5	SE
Mtf2	chr5|+|108073306|108073454|108065673|108065965|108080824|108080841	24	SE
Prom1	chr5|-|44058625|44058652|44055877|44056083|44063125|44063184	-14.8	SE
Zcwpw1	chr5|+|137816892|137816976|137812001|137812100|137817457|137817524	-16.2	SE
Nupl2	chr5|+|24175453|24175530|24169295|24169390|24177999|24178086	-19.7	SE
Stx18	chr5|+|38092512|38092580|38039229|38039499|38104877|38104993	-12.8	SE
Sun1	chr5|+|139231126|139231237|139226678|139226885|139233470|139233569	12.4	SE
Lyar	chr5|+|38223133|38223227|38220503|38220635|38224626|38224797	-15.7	SE
Lhfpl3	chr5|+|23221864|23221892|23102411|23102648|23273334|23275595	10.8	SE
Slc4a1ap	chr5|+|31546179|31546266|31543669|31543913|31548610|31548681	10.8	SE
Pgm1	chr5|+|64095744|64095935|64092979|64093088|64096978|64097146	-36.9	SE
Gm34583	chr5|+|73381265|73381419|73380349|73380852|73390614|73392775	16.2	SE
C530008M17Rik	chr5|+|76840787|76840923|76822465|76822637|76848816|76848981	-18.3	SE
Ankrd17	chr5|-|90282850|90283603|90278242|90278391|90285040|90285143	-38.9	SE
Pus1	chr5|-|110776553|110776607|110775535|110775638|110777613|110777751	-12.6	SE
Asphd2	chr5|-|112393459|112393583|112391157|112392255|112394717|112394767	-15.9	SE
Git2	chr5|-|114753147|114753153|114752278|114752330|114753278|114753324	-31.5	SE
Gtf2i	chr5|-|134306531|134306727|134295509|134295613|134311672|134313200	30.6	SE
Gtf2i	chr5|-|134306531|134306731|134295509|134295613|134311672|134313200	30.9	SE
Cdk8	chr5|+|146268214|146268286|146259504|146259580|146271594|146271735	-19.7	SE
Pan3	chr5|+|147488110|147488258|147455117|147455188|147519504|147519752	20.1	SE
Tprkb	chr6|+|85919916|85920024|85915796|85916107|85921422|85921511	19.6	SE
Ppfibp1	chr6|+|147012917|147012947|147012454|147012518|147016221|147016393	10.3	SE
C2cd5	chr6|-|143059145|143059211|143050124|143050239|143061752|143061861	-21.6	SE
C2cd5	chr6|-|143073662|143073787|143072542|143072694|143078262|143078461	-27.9	SE
Tac1	chr6|+|7557215|7557260|7556683|7556780|7557719|7557743	11.3	SE
Atp2b2	chr6|-|113797109|113797151|113796238|113796397|113802485|113802545	16.5	SE
Gpr19	chr6|-|134877216|134877334|134869091|134870482|134887629|134887785	15.4	SE
Adcyap1r1	chr6|+|55491226|55491310|55484941|55485033|55494076|55494206	-13.1	SE
Adcyap1r1	chr6|+|55491229|55491310|55484941|55485033|55494076|55494206	-10.4	SE
Lrrc61	chr6|+|48556954|48557094|48554798|48554982|48568136|48570722	-18.7	SE
Phc1	chr6|-|122338471|122338480|122336857|122337015|122339501|122339583	-15.6	SE
Luc7l2	chr6|+|38554979|38555063|38551333|38551908|38570509|38570604	12.7	SE
Caprin2	chr6|-|148863502|148863572|148862403|148862468|148865829|148865952	19.7	SE
Sox5	chr6|-|143907386|143907533|143873972|143874150|143941350|143941436	27.3	SE
St7	chr6|+|17905706|17905842|17904896|17904969|17906407|17906510	-22	SE
Zfp746	chr6|-|48066428|48066554|48062390|48064952|48067168|48067360	28.3	SE
Ccdc126	chr6|+|49339262|49339332|49333910|49334297|49339825|49341585	12.8	SE
Kdm3a	chr6|-|71616817|71616870|71613831|71613995|71619957|71620046	-10.5	SE
Ggcx	chr6|+|72419016|72419266|72418300|72418466|72422415|72422495	-15.3	SE
Zfp638	chr6|+|83981683|83981785|83976201|83976350|83983975|83984074	23.1	SE
Pradc1	chr6|-|85451112|85451377|85447935|85448045|85451756|85451849	-23.4	SE
C87436	chr6|+|86438609|86438847|86437327|86438487|86443726|86443975	-23.9	SE
Mical3	chr6|-|120946552|120946603|120937555|120937621|120951300|120951394	14.2	SE
Stard10	chr7|+|101343183|101343287|101321713|101322033|101345634|101345687	30.2	SE
Athl1	chr7|+|140945879|140946013|140945625|140945762|140946106|140946202	17.8	SE
Usp47	chr7|+|112080171|112080231|112077791|112077959|112082429|112082561	-10.4	SE
Jakmip3	chr7|+|139022657|139022693|139020812|139020944|139023328|139023388	14.7	SE
LOC101055630	chr7|-|59366506|59366624|59366096|59366126|59393275|59393321	-18.7	SE
Lmo1	chr7|-|109169982|109170242|109143455|109143669|109174937|109175341	-11.5	SE
Zscan22	chr7|+|12903600|12904085|12897808|12897980|12906233|12909083	20	SE
Akip1	chr7|+|109704950|109705031|109703782|109704170|109707397|109707511	-15.2	SE
Cars	chr7|-|143592411|143592660|143588491|143588583|143599981|143600088	-10.1	SE
Grm5	chr7|+|88116192|88116288|88074190|88075130|88129980|88130110	17	SE
Tnrc6a	chr7|+|123175425|123175458|123174143|123174319|123176823|123176904	13.3	SE
Tnrc6a	chr7|+|123180248|123180395|123179716|123179859|123180539|123180677	-16.9	SE
Zfp28	chr7|+|6392181|6392296|6390399|6390560|6393366|6395755	-32.6	SE
Kcnc3	chr7|+|44598805|44598933|44598380|44598575|44600673|44600743	25.6	SE
Kcnc3	chr7|+|44600673|44600928|44598380|44598575|44601868|44604751	15.4	SE
Arhgap35	chr7|-|16598877|16598934|16561457|16565329|16614471|16615244	20.5	SE
Ino80e	chr7|-|126857225|126857291|126851583|126852991|126857675|126857722	-13.6	SE
Prrg2	chr7|-|45061587|45061651|45060740|45060892|45062377|45062464	-13	SE
Snrnp70	chr7|-|45380495|45380618|45380076|45380160|45380716|45380818	26.4	SE
Cyfip1	chr7|+|55897824|55897972|55896667|55896815|55898237|55898391	11.5	SE
Mtmr10	chr7|+|64308127|64308218|64300539|64300682|64314083|64314264	22.2	SE
Pcsk6	chr7|+|66025565|66025604|66025227|66025407|66031748|66031851	-16.2	SE
Mir9-3hg	chr7|+|79523916|79523976|79500025|79500250|79531185|79534403	18.9	SE
Gdpd5	chr7|+|99405091|99405199|99387103|99387188|99410408|99410491	11.1	SE
Shank2	chr7|+|144408055|144408076|144407120|144407205|144409461|144410968	-16.5	SE
Sipa1l2	chr8|-|125423192|125423246|125422578|125422702|125433177|125433309	-13.5	SE
Gm39271	chr8|-|122772105|122774333|122770394|122770729|122775283|122775441	-56.6	SE
Tmem231	chr8|-|111927548|111927799|111918827|111918956|111933359|111933529	-13.5	SE
Wdr59	chr8|-|111472629|111472686|111466788|111466922|111476043|111476197	17.1	SE
Hook2	chr8|+|84993183|84993234|84991376|84991449|84993574|84993642	15.9	SE
Zfp617	chr8|+|71929137|71929198|71928201|71928328|71932018|71934630	-11	SE
Haus8	chr8|-|71269225|71269284|71263051|71263104|71272283|71272522	-20.4	SE
Lzts1	chr8|-|69179674|69179796|69140608|69141086|69182212|69182331	-12.8	SE
Npy1r	chr8|+|66701366|66701536|66699367|66699441|66703782|66704625	-19.5	SE
Nek1	chr8|+|61050027|61050159|61049783|61049947|61054519|61054622	18.7	SE
Ash2l	chr8|-|25830374|25830392|25828765|25828859|25831272|25831348	17.9	SE
Letm2	chr8|-|25579719|25579794|25578489|25578804|25580315|25580408	-18.4	SE
Cep44	chr8|-|56549224|56549384|56547387|56547524|56550544|56550874	-16.9	SE
Ankrd10	chr8|-|11620261|11620373|11619061|11619297|11628438|11628530	-19.8	SE
Kifc3	chr8|-|95126525|95126707|95110693|95110759|95134716|95134859	10.2	SE
Mvb12a	chr8|+|71543956|71544123|71543132|71543231|71545223|71545310	-27.8	SE
C230057M02Rik	chr8|-|122734087|122734273|122729770|122729894|122752113|122752648	19.3	SE
Sorbs2	chr8|+|45783542|45783626|45782801|45782960|45785268|45785325	-21.5	SE
Sorbs2	chr8|+|45785268|45785325|45782801|45782960|45789975|45790025	10.2	SE
Snrk	chr9|+|122131892|122131942|122117265|122117407|122136905|122137601	22.3	SE
Hemk1	chr9|-|107330772|107330822|107329323|107329432|107336571|107336663	-26.2	SE
Cep63	chr9|-|102588707|102588987|102586577|102587012|102594507|102594594	-13	SE
Dzip1l	chr9|+|99632636|99632748|99629510|99629962|99637346|99637922	-24.1	SE
Unc13c	chr9|-|73558424|73558454|73545972|73546061|73558938|73559016	-13.9	SE
Celf6	chr9|+|59588821|59588987|59582273|59582358|59590634|59590683	-10	SE
Celf6	chr9|+|59603447|59603597|59603234|59603367|59604129|59604210	18.5	SE
Pml	chr9|-|58230490|58230628|58229827|58230086|58233152|58233247	15.1	SE
Neil1	chr9|-|57143757|57143819|57143450|57143613|57143978|57144006	-12.7	SE
Neil1	chr9|-|57145097|57145217|57144944|57145008|57146600|57147034	-21	SE
Sidt2	chr9|-|45947628|45947697|45946983|45947055|45947835|45947888	-13.3	SE
Alg9	chr9|+|50783257|50783328|50778969|50779104|50788152|50788241	24.3	SE
Fat3	chr9|-|15916935|15916995|15916203|15916239|15919163|15919277	-17.7	SE
Zfp280d	chr9|+|72318723|72318841|72312650|72312760|72319091|72319315	12.5	SE
Exog	chr9|+|119445687|119445801|119444950|119445150|119446948|119447098	-14.1	SE
Arpp21	chr9|-|112147422|112147479|112143308|112143538|112149334|112149372	10.7	SE
Arpp21	chr9|-|112147422|112147482|112143308|112143538|112149334|112149372	10.5	SE
Dock6	chr9|-|21825782|21825875|21825434|21825530|21829473|21829578	-25.6	SE
Gria4	chr9|-|4427029|4427144|4424206|4424454|4432772|4432887	10.9	SE
Gria4	chr9|-|4432772|4432887|4427028|4427144|4440865|4440904	-30	SE
Tyk2	chr9|-|21124410|21124558|21123976|21124140|21124863|21124981	18.6	SE
Celsr3	chr9|+|108837780|108837818|108837554|108837675|108837966|108838051	-13.5	SE
Dync2h1	chr9|-|7045348|7045369|7044329|7044428|7049082|7049192	-29.1	SE
Zfp317	chr9|+|19632333|19632388|19629096|19629206|19641065|19641254	20.3	SE
Phka2	chrX|+|160562033|160562156|160560099|160560178|160562722|160562808	15.3	SE
Gk	chrX|-|85706237|85706324|85701936|85704396|85711050|85711131	14.5	SE
Lamp2	chrX|-|38421640|38421851|38405060|38405571|38424266|38424431	-11	SE
Cask	chrX|-|13552372|13552441|13550946|13550982|13554877|13554946	-18.1	SE
Gria3	chrX|+|41654809|41654924|41654005|41654253|41669500|41669615	-15.1	SE
Ccdc120	chrX|-|7735071|7735170|7731713|7734098|7735300|7735475	-23.5	SE
Atp2b3	chrX|+|73533884|73533926|73530296|73530422|73535355|73535520	-17.6	SE
Mamld1	chrX|+|71121357|71121468|71117480|71119394|71152189|71152274	17.3	SE
Ctps2	chrX|+|162902571|162902676|162901558|162901747|162903433|162903638	11.8	SE
Glb1l	chr1|-|75200943|75201287|75200943|75201057|75201197|75201287	-17.6	RI
Slc26a10	chr10|-|127173908|127174168|127173908|127174025|127174098|127174168	-26.6	RI
Mapk7	chr11|-|61493523|61494266|61493523|61493954|61494079|61494266	10.5	RI
Zfp207	chr11|+|80403364|80403662|80403364|80403408|80403600|80403662	-13.4	RI
Rhbdf1	chr11|-|32210397|32210758|32210397|32210551|32210657|32210758	-14.5	RI
1810032O08Rik	chr11|+|116674299|116675798|116674299|116674375|116675507|116675798	-16.7	RI
Fbxw17	chr13|+|50432175|50432555|50432175|50432346|50432427|50432555	-12.1	RI
Arhgef40	chr14|+|52004988|52005629|52004988|52005035|52005158|52005629	-14.8	RI
Ndst2	chr14|-|20728075|20728605|20728075|20728290|20728450|20728605	-19.4	RI
Phf20l1	chr15|+|66630866|66632901|66630866|66631070|66632705|66632901	58.8	RI
Smug1	chr15|-|103163271|103164711|103163271|103163437|103164535|103164711	45.9	RI
Csad	chr15|-|102178526|102178832|102178526|102178616|102178780|102178832	-12.7	RI
Hdac10	chr15|-|89124174|89124588|89124174|89124253|89124531|89124588	-15	RI
Mapk12	chr15|-|89132752|89132980|89132752|89132831|89132900|89132980	-16.9	RI
Nrros	chr16|-|32162237|32163397|32162237|32162302|32163252|32163397	-44.1	RI
3110052M02Rik	chr17|+|21651802|21652345|21651802|21651945|21652266|21652345	13.9	RI
H2-T22	chr17|-|36042341|36042742|36042341|36042460|36042569|36042742	-15.9	RI
Fgd2	chr17|+|29364910|29365610|29364910|29364991|29365461|29365610	-23	RI
Gm36117	chr17|+|13033559|13035338|13033559|13034991|13035072|13035338	-38.9	RI
4930503L19Rik	chr18|-|70467330|70468517|70467330|70467485|70467758|70468517	-25.9	RI
Slc12a2	chr18|+|57934950|57935491|57934950|57934998|57935427|57935491	-37.9	RI
Ebf4	chr2|+|130361828|130362161|130361828|130361894|130361989|130362161	-17.4	RI
Ccnl1	chr3|-|65948690|65950544|65948690|65950226|65950479|65950544	15.9	RI
Tdrkh	chr3|+|94430559|94432976|94430559|94430651|94430817|94432976	-10.4	RI
Rfx5	chr3|+|94955351|94955828|94955351|94955385|94955745|94955828	-11.9	RI
Gale	chr4|+|135966253|135966926|135966253|135966546|135966812|135966926	-13.9	RI
Fancg	chr4|-|43010001|43010567|43010001|43010172|43010255|43010567	-30.1	RI
Haus6	chr4|-|86582880|86585463|86582880|86583714|86585327|86585463	-30.2	RI
Eif2b4	chr5|-|31192581|31193139|31192581|31192770|31192992|31193139	19.4	RI
Gigyf1	chr5|+|137525171|137525559|137525171|137525359|137525429|137525559	11.7	RI
Dgkq	chr5|-|108650489|108650968|108650489|108650638|108650816|108650968	-11.1	RI
Gigyf1	chr5|+|137520546|137521002|137520546|137520800|137520884|137521002	-11.2	RI
Cfap100	chr6|-|90409341|90409650|90409341|90409493|90409601|90409650	-12.3	RI
Atg16l2	chr7|-|101290362|101290731|101290362|101290405|101290581|101290731	23.2	RI
Ccdc189	chr7|-|127585144|127585524|127585144|127585261|127585453|127585524	15.6	RI
Atg16l2	chr7|-|101292107|101292424|101292107|101292179|101292353|101292424	-13.1	RI
Gtpbp3	chr8|+|71491065|71491590|71491065|71491209|71491424|71491590	-11.4	RI
A230103J11Rik	chr8|-|85053159|85054820|85053159|85054476|85054665|85054820	-11.8	RI
Dpp8	chr9|+|65074942|65075888|65074942|65075128|65075735|65075888	27.2	RI
Aste1	chr9|+|105402717|105403591|105402717|105402776|105403395|105403591	-33.8	RI
Lman2l	chr1|-|36429422|36429455|36438749|36438832|36428299|36428461|36439608|36439726	17.1	MXE
Rgs8	chr1|+|153667824|153667953|153671753|153671818|153665835|153665916|153690897|153691064	12.7	MXE
Rims1	chr1|-|22630411|22630480|22726929|22727010|22596370|22596584|22805560|22805724	11.7	MXE
Raph1	chr1|-|60510416|60510491|60518979|60519060|60503517|60503595|60525591|60526100	-12	MXE
Akt3	chr1|-|177059333|177059462|177067210|177067333|177050037|177050252|177078773|177078842	-14.1	MXE
BC034090	chr1|-|155232445|155232589|155240735|155240799|155224910|155226448|155241424|155242326	-20	MXE
P4ha1	chr10|+|59354339|59354410|59355349|59355420|59352082|59352259|59361860|59361960	-10.1	MXE
Fam229b	chr10|-|39120257|39120396|39122176|39122332|39118803|39119034|39132246|39132378	-12.5	MXE
Synrg	chr11|+|83985248|83985551|83986813|83987047|83982195|83982307|83987912|83987990	22.9	MXE
Tex2	chr11|-|106519881|106520014|106533870|106534017|106513586|106513712|106544171|106544419	12.1	MXE
Gria1	chr11|+|57309768|57309883|57310607|57310722|57289247|57289495|57317665|57317800	-17.7	MXE
D130020L05Rik	chr12|+|101084283|101084499|101086187|101086352|101082450|101084025|101088041|101088927	21.5	MXE
Snx6	chr12|-|54770718|54770840|54783402|54783513|54768018|54768142|54784014|54784119	13.3	MXE
Rgs6	chr12|+|83070597|83070659|83091747|83091858|83069494|83069593|83106757|83106883	-13.1	MXE
Papola	chr12|+|105808554|105808666|105809342|105809432|105807164|105807218|105809523|105809662	-13.5	MXE
Spata7	chr12|+|98633989|98634151|98634223|98634319|98631962|98632037|98637565|98637613	-13.9	MXE
B4galt7	chr13|+|55608341|55608425|55608697|55608802|55607196|55607422|55609218|55610443	15	MXE
Agtpbp1	chr13|-|59536248|59536373|59544386|59544451|59533171|59533239|59557097|59557347	13.3	MXE
Zfp346	chr13|+|55122281|55122515|55130533|55130627|55113677|55113770|55132306|55134830	-10.3	MXE
Srek1ip1	chr13|+|104827054|104827102|104832853|104832997|104817169|104817366|104834247|104834320	-14.5	MXE
2010111I01Rik	chr13|+|63068039|63068285|63170940|63171047|63061034|63061194|63190478|63190581	-15.7	MXE
Atxn7	chr14|+|14013586|14013655|14052918|14053023|14013072|14013369|14087282|14087532	18.6	MXE
Cadps	chr14|-|12468345|12468366|12472397|12472406|12467022|12467179|12473408|12473515	15.9	MXE
Cadps	chr14|-|12485640|12485658|12486524|12486593|12473408|12473515|12488980|12489104	11.5	MXE
Kat6b	chr14|+|21621954|21622087|21624832|21624888|21619217|21619299|21626718|21626840	-22.6	MXE
Slmap	chr14|-|26453537|26453600|26459409|26459460|26442574|26442634|26459903|26459954	-23	MXE
1700088E04Rik	chr15|-|79136306|79136489|79139237|79139300|79135636|79135765|79140880|79140992	15.7	MXE
Csad	chr15|-|102178526|102178616|102178780|102178832|102176996|102177786|102178960|102179160	11.9	MXE
Scn8a	chr15|+|100959339|100959431|100959602|100959694|100957460|100957589|100969020|100969242	-10.3	MXE
Csad	chr15|-|102202443|102202574|102203136|102203260|102188886|102188962|102204138|102204231	-15.5	MXE
Ncald	chr15|-|37448227|37448279|37508875|37508994|37397056|37397453|37563390|37563464	-21.4	MXE
Txnrd2	chr16|+|18436560|18436617|18437501|18437646|18429810|18429876|18438318|18438393	16.5	MXE
Aifm3	chr16|+|17504917|17505016|17506229|17506334|17503643|17503761|17506898|17506919	10	MXE
Tiam1	chr16|-|89908546|89908715|89955935|89956107|89897604|89898578|90066520|90066572	-14	MXE
Camkmt	chr17|+|85431470|85431545|85439526|85439590|85402425|85402492|85452195|85452327	16.5	MXE
Hars2	chr18|+|36787311|36787448|36787501|36787627|36786110|36786206|36787898|36788006	10.1	MXE
Ablim1	chr19|-|57051129|57051234|57059084|57059204|57049461|57049509|57061252|57061382	-10.4	MXE
Fnbp1	chr2|-|31044881|31044896|31052984|31053137|31040404|31040514|31054023|31054218	11.1	MXE
Rexo4	chr2|-|26956288|26956363|26958478|26958567|26955494|26955569|26960223|26960417	10.9	MXE
Fubp3	chr2|+|31614710|31614782|31615497|31615625|31613030|31613107|31616178|31617521	10.9	MXE
Sdccag3	chr2|-|26385497|26385609|26385989|26386063|26384681|26384821|26386903|26387311	-12.9	MXE
Oprl1	chr2|+|181716501|181716535|181717995|181718093|181715689|181715946|181718376|181718732	-15.8	MXE
Oprl1	chr2|+|181716501|181716535|181717954|181718093|181715689|181715946|181718376|181718732	-19.6	MXE
Med12l	chr3|+|59301279|59301375|59312852|59312934|59297789|59297946|59314696|59318416	20.6	MXE
Emcn	chr3|+|137391592|137391706|137403983|137404022|137379838|137379913|137416720|137416810	15.4	MXE
Sema6c	chr3|+|95163126|95163271|95163431|95163521|95162614|95162663|95164338|95164513	-10.1	MXE
Adgrl2	chr3|-|148827211|148827238|148827540|148827585|148826364|148826533|148828476|148828568	-12.1	MXE
Gria2	chr3|-|80690403|80690518|80691319|80691743|80689102|80689351|80692284|80692532	-14.8	MXE
Gria2	chr3|-|80690403|80690518|80691319|80691434|80689102|80689351|80692284|80692532	-16.4	MXE
Ccdc30	chr4|-|119333579|119333721|119339760|119339873|119331481|119331618|119349729|119349874	15.6	MXE
Fam132a	chr4|+|155965593|155965702|155965865|155965956|155964979|155965131|155966081|155966160	14	MXE
Ubxn11	chr4|+|134116030|134116157|134123391|134123603|134113356|134113433|134123841|134123919	13.3	MXE
Paqr7	chr4|+|134500599|134500683|134506522|134506717|134496760|134497036|134506802|134510237	12.6	MXE
Invs	chr4|+|48382104|48382278|48385104|48385272|48307682|48307849|48389958|48390151	-19.7	MXE
Pan3	chr5|+|147488110|147488258|147519504|147519752|147455117|147455188|147521829|147521934	19.5	MXE
Gtf2ird2	chr5|+|134191179|134191277|134192652|134192791|134184018|134184258|134194860|134194977	-16.2	MXE
2210408F21Rik	chr6|+|31277847|31277955|31328288|31328389|31220350|31220519|31335990|31336062	20	MXE
Plekha5	chr6|+|140556803|140556857|140568845|140568881|140552714|140552798|140569352|140569415	10.3	MXE
Ccdc136	chr6|+|29412363|29412534|29412901|29413087|29411247|29411385|29414785|29414980	-10.4	MXE
2021-03-08	chr6|+|116376692|116376863|116392523|116392574|116337915|116338490|116401036|116401122	-10.9	MXE
C2cd5	chr6|-|143072542|143072694|143073662|143073787|143067055|143067141|143078262|143078461	-19.6	MXE
Snrnp70	chr7|-|45380076|45380160|45380495|45380618|45378808|45379334|45380716|45380818	19.6	MXE
Uros	chr7|-|133690862|133691166|133697668|133697743|133690507|133690593|133699143|133699218	17.2	MXE
Mettl10	chr7|-|132850590|132850709|132851425|132851491|132837099|132837207|132852498|132852720	12.3	MXE
Cars	chr7|-|143559648|143559708|143561858|143561926|143559127|143559211|143562960|143563041	11.4	MXE
Cyfip1	chr7|+|55897824|55897972|55898237|55898391|55896667|55896815|55899914|55900071	10.7	MXE
Usp47	chr7|+|112080171|112080231|112082429|112082561|112077791|112077959|112083087|112083164	-12.4	MXE
Ccne1	chr7|-|38099246|38099358|38099467|38099602|38098991|38099149|38099788|38099884	-12.6	MXE
Gdpd5	chr7|+|99404503|99404653|99405091|99405199|99387103|99387188|99410408|99410491	-12.6	MXE
Nadsyn1	chr7|-|143803195|143803302|143804013|143804149|143799790|143799922|143805914|143806083	-12.8	MXE
Dctn6	chr8|-|34098918|34099101|34104985|34105039|34097188|34097294|34106341|34106406	20.6	MXE
Dctn6	chr8|-|34098918|34099101|34104985|34105098|34097188|34097294|34106341|34106406	18	MXE
Nob1	chr8|-|107421481|107421612|107424737|107424870|107418699|107418771|107424965|107425038	14.9	MXE
Csnk2a2	chr8|-|95461545|95461629|95465650|95465710|95460677|95460788|95473370|95473421	-11.4	MXE
Cacna1a	chr8|+|84614694|84614791|84615573|84615670|84612284|84612412|84617791|84617897	-12.7	MXE
Rnf170	chr8|+|26135628|26135702|26138979|26139090|26129046|26129155|26140810|26143874	-16.2	MXE
Golga4	chr9|+|118576222|118576356|118576448|118576509|118572917|118573021|118577141|118577228	26.9	MXE
Pts	chr9|-|50524722|50524779|50526869|50526949|50522528|50522599|50528556|50528641	12.1	MXE
Gria4	chr9|-|4427029|4427144|4432772|4432887|4424319|4424454|4440865|4440904	-17.1	MXE
Slc25a53	chrX|-|137016248|137016339|137030025|137030099|137015256|137015382|137032350|137032500	22.9	MXE
Armcx2	chrX|-|134807453|134807725|134808234|134808499|134807261|134807327|134808918|134809221	10.9	MXE
Gria3	chrX|+|41654809|41654924|41669500|41669615|41654005|41654253|41672218|41672466	-12.5	MXE
Cask	chrX|-|13550946|13550982|13552372|13552441|13549164|13549361|13554877|13554946	-19.9	MXE
Mecp2	chrX|-|74036981|74037332|74079908|74080032|74026591|74036494|74085509|74085690	-73.5	MXE
Bcs1l	chr1|+|74588288|74588487|74588288|74588393|74589485|74589878	25.2	A5SS
Tyw5	chr1|-|57401368|57401523|57401387|57401523|57396726|57396796	13	A5SS
Taf1a	chr1|+|183408609|183408763|183408609|183408724|183409234|183410201	13.4	A5SS
Wdr26	chr1|-|181209002|181209107|181209050|181209107|181203023|181203160	-10.6	A5SS
Edem3	chr1|+|151805846|151806003|151805846|151805946|151807365|151807557	-14.8	A5SS
Ipo9	chr1|-|135426923|135427041|135426930|135427041|135420291|135420353	-13	A5SS
Nabp1	chr1|-|51477824|51478399|51478371|51478399|51477477|51477616	-23.1	A5SS
Gm29674	chr10|-|107205215|107205698|107205259|107205698|107203036|107203111	14.6	A5SS
Hnrnph3	chr10|-|63023637|63023932|63023719|63023932|63020214|63020300	-16.7	A5SS
Mier2	chr10|-|79542377|79542481|79542404|79542481|79541513|79541934	-12	A5SS
Atp2b1	chr10|+|99019277|99019429|99019277|99019364|99022807|99026143	-16.8	A5SS
Ankrd24	chr10|+|81634864|81634995|81634864|81634985|81635069|81635158	-17.5	A5SS
Pan2	chr10|+|128314179|128314328|128314179|128314316|128314447|128314554	-17	A5SS
Cnot6	chr11|-|49685247|49685352|49685262|49685352|49685086|49685155	17.8	A5SS
Zfp672	chr11|-|58322568|58322729|58322599|58322729|58319732|58319954	15.8	A5SS
Zfp207	chr11|+|80402645|80402724|80402645|80402711|80403364|80403408	12.3	A5SS
Mllt6	chr11|+|97672456|97672682|97672456|97672592|97673459|97674071	-10.7	A5SS
Ncor1	chr11|-|62349352|62349493|62349394|62349493|62345234|62345318	-13.6	A5SS
Elac2	chr11|+|64979717|64979822|64979717|64979768|64979906|64979977	-10.5	A5SS
Unk	chr11|+|116053015|116053158|116053015|116053119|116053489|116053690	-18	A5SS
Plekhh3	chr11|-|101165050|101165187|101165059|101165187|101164658|101164791	-16.5	A5SS
Pwwp2a	chr11|+|43717029|43717840|43717029|43717149|43720220|43722421	-22.5	A5SS
Nrxn3	chr12|+|90283571|90283659|90283571|90283650|90331787|90334935	-14.7	A5SS
Nrde2	chr12|-|100151210|100151334|100151225|100151334|100149816|100150050	-16.4	A5SS
Slc35b3	chr13|-|38939846|38939972|38939874|38939972|38937746|38937839	10.1	A5SS
Elovl7	chr13|+|108267189|108267380|108267189|108267334|108270632|108270713	-20.6	A5SS
Prmt5	chr14|-|54517167|54517470|54517246|54517470|54516105|54516191	15	A5SS
Pcdh8	chr14|-|79768496|79771312|79768787|79771312|79768110|79768321	20.2	A5SS
Thoc7	chr14|-|13957479|13957631|13957553|13957631|13954538|13954656	13.1	A5SS
Arhgap22	chr14|+|33362442|33362575|33362442|33362523|33363275|33363349	-14.5	A5SS
Csad	chr15|-|102178526|102178832|102178780|102178832|102176996|102177786	-18.1	A5SS
Cbx7	chr15|-|79918239|79918476|79918276|79918476|79915803|79918050	-12.4	A5SS
B4galt4	chr16|+|38742258|38742435|38742258|38742368|38752001|38752399	18.5	A5SS
Hlcs	chr16|-|94287791|94287926|94287826|94287926|94268535|94268698	-18	A5SS
Klhl22	chr16|+|17759088|17760254|17759088|17759694|17764383|17764646	-17.7	A5SS
Ercc4	chr16|+|13130133|13131022|13130133|13130734|13132857|13132950	-18.1	A5SS
Rnps1	chr17|+|24415040|24415505|24415040|24415162|24418037|24418218	-10.1	A5SS
Wdr4	chr17|-|31509768|31509912|31509820|31509912|31503509|31503666	-14.8	A5SS
Tsc2	chr17|-|24631940|24632111|24631996|24632111|24630912|24630999	-16.5	A5SS
Rmdn2	chr17|+|79667950|79668028|79667950|79668015|79670556|79670655	-14.8	A5SS
Poli	chr18|-|70529750|70530321|70530187|70530321|70528701|70528827	29.2	A5SS
Nfatc1	chr18|-|80635401|80636076|80635690|80636076|80606204|80608025	-26.1	A5SS
Zfp24	chr18|-|24019831|24021435|24020217|24021435|24017667|24018168	-32.1	A5SS
Rps6kb2	chr19|-|4158802|4158919|4158828|4158919|4158609|4158717	21.4	A5SS
Vps37c	chr19|+|10688727|10688983|10688727|10688896|10706209|10706308	20	A5SS
Csf2ra	chr19|-|61226200|61226384|61226214|61226384|61225927|61226055	14.4	A5SS
Stambpl1	chr19|+|34192185|34192943|34192185|34192595|34220186|34220266	-18.2	A5SS
Stx16	chr2|+|174077050|174077189|174077050|174077138|174084645|174084657	15.9	A5SS
LOC102635707	chr2|+|75312590|75313263|75312590|75313011|75313499|75314047	22.9	A5SS
Sec23b	chr2|+|144556228|144556342|144556228|144556324|144559206|144559441	11.3	A5SS
Hrh3	chr2|-|180103901|180104407|180103905|180104407|180102728|180102895	-11.3	A5SS
Tshz2	chr2|+|169883525|169886586|169883525|169886459|170070267|170072751	-16.3	A5SS
Rfx5	chr3|+|94955014|94955146|94955014|94955136|94955351|94955385	20.4	A5SS
Trpc4	chr3|+|54266083|54266420|54266083|54266367|54279862|54280002	-16.2	A5SS
Tars2	chr3|-|95750837|95750984|95750866|95750984|95750700|95750765	-11.4	A5SS
Ccnl1	chr3|-|65955129|65955276|65955203|65955276|65951433|65951554	-14.3	A5SS
Nbea	chr3|-|55955338|55955493|55955356|55955493|55953035|55953162	-18.3	A5SS
Thbs3	chr3|+|89219212|89219264|89219212|89219257|89219388|89219537	-17.9	A5SS
Gria2	chr3|-|80691319|80692532|80692284|80692532|80690403|80690518	-15.9	A5SS
Ccdc30	chr4|-|119393541|119393657|119393556|119393657|119359557|119359737	18.8	A5SS
Zfp691	chr4|-|119173045|119173856|119173662|119173856|119169515|119171042	17.6	A5SS
Plch2	chr4|-|154989117|154989197|154989122|154989197|154986214|154987016	11.4	A5SS
Gm26881	chr4|+|43051236|43051692|43051236|43051377|43053153|43053256	-12.2	A5SS
Anks6	chr4|-|47017492|47017619|47017522|47017619|47015364|47016816	-24.7	A5SS
Zscan21	chr5|+|138116904|138117007|138116904|138116988|138117835|138117920	23.7	A5SS
Tmem175	chr5|+|108629746|108630043|108629746|108629900|108638236|108638490	17.1	A5SS
Gpc2	chr5|-|138276846|138277487|138277406|138277487|138276583|138276746	30.9	A5SS
Actl6b	chr5|+|137553523|137553783|137553523|137553659|137563106|137563204	11.5	A5SS
Adgrl3	chr5|+|81792360|81792412|81792360|81792378|81794263|81802140	-12.7	A5SS
Wbscr16	chr5|-|134171838|134171976|134171846|134171976|134169217|134169346	-13	A5SS
Guf1	chr5|+|69567127|69567490|69567127|69567261|69568395|69568497	-25.4	A5SS
Yes1	chr5|+|32611170|32611837|32611170|32611375|32640330|32640603	-24.5	A5SS
Cald1	chr6|+|34745618|34746639|34745618|34746015|34753442|34753588	10.4	A5SS
Slc2a3	chr6|-|122801585|122802274|122801812|122802274|122797801|122797879	25.4	A5SS
Wnk1	chr6|-|119932668|119932761|119932689|119932761|119929825|119929867	12.2	A5SS
Tcaf1	chr6|-|42673352|42673638|42673378|42673638|42667998|42670323	12	A5SS
Lrrtm1	chr6|+|77242479|77243226|77242479|77243222|77243502|77245446	10.8	A5SS
Hsd3b7	chr7|+|127801074|127801363|127801074|127801246|127801460|127801616	16.3	A5SS
Nup98	chr7|-|102180376|102180515|102180427|102180515|102176312|102176405	18.5	A5SS
Akt1s1	chr7|+|44850006|44850296|44850006|44850276|44852570|44852959	19.4	A5SS
Unc45a	chr7|-|80340068|80340517|80340113|80340517|80339550|80339712	18.1	A5SS
Tsen34	chr7|+|3693565|3694058|3693565|3693865|3694597|3694844	15.5	A5SS
Zfp574	chr7|+|25076806|25077482|25076806|25077386|25079534|25082481	13	A5SS
Trim66	chr7|-|109455001|109455245|109455026|109455245|109449000|109454034	11.3	A5SS
Cnot3	chr7|+|3645288|3646065|3645288|3645584|3650797|3650875	28.7	A5SS
Hps5	chr7|-|46773119|46773269|46773157|46773269|46772471|46772543	-13.7	A5SS
Ccdc9	chr7|-|16284224|16284375|16284270|16284375|16282751|16282850	-10.8	A5SS
Zfp27	chr7|-|29903899|29904059|29903904|29904059|29900237|29900338	-14.6	A5SS
Shank2	chr7|+|144407120|144407232|144407120|144407205|144409461|144411868	-16.8	A5SS
Sh2b1	chr7|-|126468419|126468641|126468472|126468641|126467949|126468049	-17.1	A5SS
Nars2	chr7|+|97059785|97059873|97059785|97059812|97062568|97063419	-20.8	A5SS
Cep44	chr8|-|56550544|56550874|56550687|56550874|56549224|56549384	17.8	A5SS
Prr36	chr8|-|4217088|4217535|4217109|4217535|4216848|4216979	-14.2	A5SS
Tmem208	chr8|+|105328321|105328484|105328321|105328458|105328771|105329057	-25.8	A5SS
Pcsk7	chr9|+|45906568|45907303|45906568|45907039|45908527|45908651	33.8	A5SS
Syncrip	chr9|-|88456220|88456729|88456362|88456729|88449363|88454292	19.8	A5SS
Tmem266	chr9|+|55397740|55397895|55397740|55397789|55400573|55400647	-16.7	A5SS
Sidt2	chr9|-|45947628|45947888|45947835|45947888|45946983|45947055	-13.2	A5SS
Zw10	chr9|+|49061054|49061230|49061054|49061214|49062192|49062345	-15.4	A5SS
Gdpd2	chrX|+|100732793|100732942|100732793|100732887|100733071|100733131	31	A5SS
Prps2	chrX|-|167373993|167374186|167374002|167374186|167365118|167365217	13.2	A5SS
Arhgef9	chrX|-|95165588|95166534|95165599|95166534|95130835|95131015	10.6	A5SS
Apoo	chrX|+|94367153|94367485|94367153|94367326|94379925|94380033	-36.2	A5SS
Kansl1l	chr1|-|66773421|66773619|66773421|66773514|66777966|66778108	33.2	A3SS
Cd46	chr1|-|195075509|195076603|195075509|195075557|195077653|195077836	53.8	A3SS
Diexf	chr1|-|193122005|193122178|193122005|193122094|193123637|193123808	15.1	A3SS
Rev1	chr1|-|38074314|38075023|38074314|38074443|38079289|38079395	18.3	A3SS
BC003331	chr1|-|150388522|150388657|150388522|150388619|150390235|150390356	12.7	A3SS
Scly	chr1|+|91302768|91302869|91302772|91302869|91300527|91300640	-10.1	A3SS
Ube2f	chr1|+|91254259|91254393|91254262|91254393|91250318|91250437	-11.5	A3SS
Scyl3	chr1|+|163934631|163934817|163934692|163934817|163933478|163933693	-17.2	A3SS
Slc4a3	chr1|+|75546771|75546921|75546814|75546921|75546263|75546382	-17.1	A3SS
Diexf	chr1|-|193113756|193114002|193113756|193113980|193114604|193114717	-17.6	A3SS
Glb1l	chr1|-|75201398|75201618|75201398|75201473|75201742|75201861	-24.8	A3SS
Dock10	chr1|-|80540456|80540578|80540456|80540551|80541227|80541339	-36.5	A3SS
Syt1	chr10|-|108636550|108636673|108636550|108636664|108642213|108642398	11.6	A3SS
Map7	chr10|+|20261834|20261983|20261858|20261983|20257183|20257297	-12.7	A3SS
Pan2	chr10|+|128315486|128315657|128315601|128315657|128315097|128315236	-19.1	A3SS
Pan2	chr10|+|128315491|128315657|128315601|128315657|128315097|128315236	-20.7	A3SS
Ipmk	chr10|+|71372704|71372880|71372707|71372880|71366008|71366105	-14.2	A3SS
Tbata	chr10|+|61179244|61179505|61179346|61179505|61175730|61175978	-38.2	A3SS
Camk2b	chr11|-|5982720|5982761|5982720|5982758|5988100|5988143	22.1	A3SS
0610010K14Rik	chr11|-|70235203|70235468|70235203|70235464|70235996|70236211	14.5	A3SS
Rhbdf1	chr11|-|32213951|32214109|32213951|32214105|32214181|32214304	13	A3SS
Ddx56	chr11|-|6266810|6266971|6266810|6266967|6267417|6267579	11.9	A3SS
Cep131	chr11|-|120076088|120076230|120076088|120076202|120076918|120077040	10.1	A3SS
Ehbp1	chr11|-|22068358|22068506|22068358|22068503|22089584|22089668	11.7	A3SS
Flii	chr11|-|60720360|60720497|60720360|60720494|60720637|60720785	10.7	A3SS
Plcd3	chr11|-|103074856|103075003|103074856|103075000|103076713|103076866	-10.5	A3SS
Vps54	chr11|+|21264629|21264871|21264665|21264871|21263198|21263354	-12	A3SS
Rhot1	chr11|+|80264243|80264387|80264313|80264387|80257513|80257636	-17.8	A3SS
Gm11419	chr11|+|81981899|81983372|81983280|81983372|81978747|81979180	-34.5	A3SS
Gm11419	chr11|+|81982092|81983372|81983280|81983372|81978747|81979180	-35.1	A3SS
2021-09-08	chr11|+|53541029|53544096|53541209|53544096|53537724|53537915	-16.7	A3SS
Gemin5	chr11|-|58137667|58137766|58137667|58137763|58139018|58139141	-19.4	A3SS
Tecpr2	chr12|+|110926163|110926476|110926195|110926476|110918868|110919026	12	A3SS
Trim9	chr12|-|70267233|70267532|70267233|70267266|70268061|70268200	-10.2	A3SS
Trim9	chr12|-|70267233|70267532|70267233|70267263|70268061|70268200	-14.6	A3SS
Snx13	chr12|+|35119732|35119905|35119765|35119905|35112434|35112504	-11.4	A3SS
Jkamp	chr12|+|72089314|72089406|72089332|72089406|72085838|72086183	-14.6	A3SS
Gm9866	chr12|-|27153316|27153605|27153316|27153374|27160229|27160516	-32.7	A3SS
Brd9	chr13|+|73942630|73942806|73942690|73942806|73941943|73942054	-10.9	A3SS
Ggps1	chr13|-|14059318|14059453|14059318|14059450|14063205|14063460	-21.4	A3SS
Dock9	chr14|-|121597641|121597756|121597641|121597753|121599687|121599821	14.7	A3SS
Cog3	chr14|-|75742340|75742506|75742340|75742475|75743565|75743627	-13.8	A3SS
Wapl	chr14|+|34694986|34695105|34695004|34695105|34691681|34692734	-18.6	A3SS
Gm16973	chr14|-|56699148|56699374|56699148|56699306|56700819|56701000	-25.7	A3SS
Hdac10	chr15|-|89124174|89124428|89124174|89124253|89124531|89124588	-12.5	A3SS
Zfp707	chr15|+|75973054|75973208|75973081|75973208|75969126|75969404	-13	A3SS
Ydjc	chr16|+|17147793|17147974|17147796|17147974|17147597|17147697	14.3	A3SS
Dyrk1a	chr16|+|94663741|94663861|94663768|94663861|94659496|94659693	-12.2	A3SS
Kalrn	chr16|-|34220055|34220274|34220055|34220247|34227026|34227146	-11.5	A3SS
Sema5b	chr16|+|35659581|35659793|35659649|35659793|35658439|35658621	-14.3	A3SS
Zdhhc23	chr16|-|43973467|43974216|43973467|43974166|43978907|43979176	-17.4	A3SS
Wdr4	chr17|-|31503509|31503727|31503509|31503666|31509768|31509912	12.1	A3SS
Rgs11	chr17|+|26207292|26207322|26207298|26207322|26205706|26205775	10.7	A3SS
Zdhhc14	chr17|+|5712387|5712525|5712392|5712525|5685654|5685813	-11.9	A3SS
Synj2	chr17|+|6029683|6029834|6029699|6029834|6028418|6028586	-11.9	A3SS
Fbxo11	chr17|-|88014405|88014550|88014405|88014547|88015398|88015480	-14	A3SS
Sap130	chr18|+|31682006|31682184|31682009|31682184|31680368|31680671	15	A3SS
Trappc8	chr18|-|20865949|20866203|20865949|20866161|20867759|20867853	-12.6	A3SS
Trappc8	chr18|-|20865949|20866206|20865949|20866203|20867759|20867853	-10.5	A3SS
Mtpap	chr18|+|4380653|4380887|4380672|4380887|4379568|4379741	-15.4	A3SS
Fbxo38	chr18|-|62514794|62515547|62514794|62515544|62516963|62517143	-15.1	A3SS
Trappc8	chr18|-|20865949|20866206|20865949|20866161|20867759|20867853	-29.7	A3SS
Cutc	chr19|+|43762872|43763006|43762902|43763006|43760688|43760724	14.2	A3SS
Tle4	chr19|-|14517771|14517976|14517771|14517973|14544787|14544862	-10.9	A3SS
Sorbs1	chr19|-|40299462|40299653|40299462|40299521|40311668|40311863	-12.4	A3SS
Cuedc2	chr19|-|46332617|46332701|46332617|46332698|46338312|46338411	-18.2	A3SS
D430041D05Rik	chr2|-|104208081|104208209|104208081|104208206|104214090|104214275	22.8	A3SS
Cobll1	chr2|-|65097632|65099392|65097632|65099389|65102068|65102166	21.2	A3SS
Tsc1	chr2|+|28678951|28679118|28678966|28679118|28678161|28678205	13.3	A3SS
Fbxw5	chr2|+|25502856|25503045|25502870|25503045|25501935|25502151	11.7	A3SS
Cwc22	chr2|-|77932698|77932766|77932698|77932763|77936592|77936722	11.2	A3SS
Mrgbp	chr2|+|180584693|180584871|180584796|180584871|180584405|180584487	13.9	A3SS
Upf2	chr2|+|6046897|6047065|6046900|6047065|6040462|6040561	10.2	A3SS
L3mbtl1	chr2|+|162963934|162964578|162964426|162964578|162961402|162961494	-13.4	A3SS
Ptrh1	chr2|+|32776893|32777028|32776982|32777028|32776706|32776806	-26.1	A3SS
5330417C22Rik	chr3|-|108455693|108458763|108455693|108458499|108459684|108459850	20.8	A3SS
Dclk2	chr3|-|86816357|86816433|86816357|86816430|86824635|86824730	11.6	A3SS
Amigo1	chr3|+|108187090|108192286|108187125|108192286|108186288|108186678	11	A3SS
Trmt13	chr3|-|116582493|116582923|116582493|116582724|116585195|116585270	-11	A3SS
5330417C22Rik	chr3|-|108455693|108458499|108455693|108458468|108459684|108459850	-11.4	A3SS
Pex2	chr3|-|5560187|5561764|5560187|5561760|5563164|5563272	-14.4	A3SS
P3h1	chr4|+|119241661|119241804|119241682|119241804|119241481|119241534	13.1	A3SS
Col27a1	chr4|+|63328531|63328703|63328534|63328703|63327829|63327895	14.3	A3SS
Csmd2	chr4|+|128554854|128554920|128554857|128554920|128552574|128552754	10.1	A3SS
Ints8	chr4|-|11239306|11239462|11239306|11239431|11241580|11241688	-14	A3SS
Trim32	chr4|+|65613128|65616240|65613131|65616240|65604985|65605069	-14.6	A3SS
Csf3r	chr4|+|126037379|126037708|126037519|126037708|126035765|126035979	-11.2	A3SS
Astn2	chr4|-|65911659|65911797|65911659|65911785|65912560|65912635	-17.8	A3SS
Morn1	chr4|+|155092585|155093149|155093061|155093149|155092268|155092359	-32.9	A3SS
Git2	chr5|-|114752278|114752330|114752278|114752327|114753278|114753324	28.5	A3SS
Rpap2	chr5|+|107641782|107642922|107641953|107642922|107633062|107633131	25.1	A3SS
LOC108169077	chr5|-|139338739|139338957|139338739|139338842|139339181|139339385	16.7	A3SS
Apbb2	chr5|-|66400075|66400284|66400075|66400281|66451467|66452283	11.7	A3SS
Apbb2	chr5|-|66310999|66311083|66310999|66311080|66312158|66312246	-11.4	A3SS
Adrbk2	chr5|-|112969167|112969308|112969167|112969269|112973506|112973580	-11.9	A3SS
Zfp157	chr5|+|138455874|138460900|138455878|138460900|138454979|138455089	-14.1	A3SS
Vgf	chr5|+|137030259|137030461|137030263|137030461|137028599|137028677	-15.1	A3SS
Gnpda2	chr5|-|69579507|69579692|69579507|69579686|69584973|69585156	-16.1	A3SS
Chfr	chr5|+|110163728|110164093|110164005|110164093|110162710|110162781	-20.6	A3SS
Dgki	chr6|-|37057361|37057460|37057361|37057457|37057953|37058028	-10.8	A3SS
Tcaf1	chr6|-|42709528|42709640|42709528|42709637|42709958|42710113	-13.5	A3SS
Repin1	chr6|+|48596292|48599082|48596295|48599082|48594790|48594976	-17.8	A3SS
Cox6b2	chr7|-|4752060|4752172|4752060|4752161|4752723|4752849	19.4	A3SS
Zfp30	chr7|+|29789337|29789436|29789340|29789436|29788048|29788175	19.1	A3SS
Emsy	chr7|-|98593330|98593985|98593330|98593810|98594751|98595312	18.7	A3SS
Kcnc3	chr7|+|44600673|44600928|44600868|44600928|44598380|44598575	12.5	A3SS
Homer2	chr7|-|81618575|81618715|81618575|81618682|81624251|81624344	11.7	A3SS
Sirt3	chr7|-|140877956|140878145|140877956|140878137|140882157|140882309	11.6	A3SS
Lyrm1	chr7|+|119909670|119909962|119909803|119909962|119896137|119896246	18	A3SS
Crtc3	chr7|-|80605747|80605833|80605747|80605830|80609896|80609932	10.7	A3SS
Edrf1	chr7|+|133671365|133672973|133671368|133672973|133667539|133667691	10.2	A3SS
Zfp790	chr7|+|29822979|29823144|29823069|29823144|29816071|29816289	-15.8	A3SS
Cnot3	chr7|+|3650797|3650875|3650800|3650875|3645288|3645584	-11.6	A3SS
Fgfr2	chr7|-|130162450|130164215|130162450|130164123|130167702|130167808	-10.9	A3SS
Ppfia1	chr7|-|144485032|144485211|144485032|144485208|144491451|144491652	-12.9	A3SS
Lrrc28	chr7|-|67559857|67560064|67559857|67559969|67617992|67618130	-11.7	A3SS
Cln3	chr7|-|126582999|126583100|126582999|126583096|126583302|126583447	-16.4	A3SS
Dmpk	chr7|+|19092417|19092632|19092546|19092632|19092207|19092254	-21.1	A3SS
Cdkn1c	chr7|-|143459794|143460716|143459794|143460678|143460852|143461050	-14.9	A3SS
Itgam	chr7|+|128101633|128101846|128101636|128101846|128101415|128101556	-19.3	A3SS
Dmpk	chr7|+|19092542|19092632|19092546|19092632|19092207|19092254	-20.4	A3SS
Dmpk	chr7|+|19092476|19092632|19092546|19092632|19092207|19092254	-19.8	A3SS
Bcat2	chr7|+|45587627|45587791|45587648|45587791|45585413|45585577	-25.6	A3SS
Cdkn1c	chr7|-|143459758|143460716|143459758|143460675|143460852|143461068	-32.7	A3SS
Asna1	chr8|-|85019759|85020050|85019759|85019973|85024177|85024325	13.2	A3SS
Rab3a	chr8|+|70755830|70756083|70755855|70756083|70755061|70755289	-14.5	A3SS
Zfp90	chr8|+|106419420|106419610|106419514|106419610|106419070|106419197	-18.5	A3SS
Mmaa	chr8|-|79284208|79284446|79284208|79284418|79286253|79286492	-19.5	A3SS
Zfp827	chr8|+|79178889|79179079|79178907|79179079|79175832|79175970	-17.5	A3SS
Commd4	chr9|-|57155901|57156064|57155901|57156011|57156171|57156291	21.7	A3SS
Shisa5	chr9|+|109051363|109051453|109051366|109051453|109040869|109041026	14.5	A3SS
Mlh1	chr9|-|111268217|111268308|111268217|111268303|111271408|111271608	13.9	A3SS
Zfp426	chr9|-|20468547|20471248|20468547|20471245|20471698|20471781	13.3	A3SS
Cep295	chr9|-|15323568|15323713|15323568|15323710|15324148|15324291	-11.2	A3SS
Zfp653	chr9|-|22057500|22057702|22057500|22057678|22057803|22058415	-12.2	A3SS
Mlh1	chr9|-|111230242|111230634|111230242|111230335|111230900|111231065	-17.4	A3SS
Dzip1l	chr9|+|99654782|99654890|99654859|99654890|99650913|99651054	-10.3	A3SS
Zfp653	chr9|-|22057500|22057716|22057500|22057678|22057803|22058415	-15.8	A3SS
Fmr1	chrX|+|68712230|68712413|68712305|68712413|68708041|68708128	-18.7	A3SS
Fmr1	chrX|+|68712266|68712413|68712305|68712413|68708041|68708128	-19.2	A3SS
