# Supplementary material for: Rett syndrome linked to defects in forming the MeCP2/Rbfox/LASR complex in mouse models
Source: Nat Commun. 2021 Oct 1;12:5767. doi: 10.1038/s41467-021-26084-3 (PMC8486766; doi:10.1038/s41467-021-26084-3)
Supplement: Supplementary file 5 — Dataset 4 [file 41467_2021_26084_MOESM5_ESM.xlsx]

## Sheet: Supplementary Data 4 
Supplementary Data 4 Alternative splicing changes between WT and MeCP2 T158M mice
(△PSI>10, P<0.05)
Gene name	Chromosome/strand/genomic exon position	ΔPSI	AS type
Rgs20	chr1|-|4963269|4963362|4923846|4923989|5018575|5018734	-14.9	SE
Rims1	chr1|-|22398598|22398781|22397450|22397563|22427461|22427587	12.4	SE
Kctd3	chr1|-|188976370|188976559|188974286|188974471|188978496|188978652	-47.7	SE
Prrc2c	chr1|-|162674098|162674151|162671784|162673656|162675604|162675841	-10.7	SE
Prrc2c	chr1|-|162674098|162674151|162671784|162673656|162676690|162676817	-16.2	SE
1700066M21Rik	chr1|+|57380041|57380228|57377594|57377946|57382742|57385423	12.8	SE
Map4k4	chr1|+|40003756|40003987|40001429|40001591|40004806|40004913	-10	SE
Dnm3	chr1|-|162075774|162075786|162019827|162019992|162084032|162084144	15.6	SE
Dock10	chr1|-|80522184|80522190|80515488|80515635|80523715|80523829	-14.7	SE
Dock10	chr1|-|80528232|80528331|80526223|80526330|80528648|80528706	13.2	SE
Dnah7b	chr1|+|46340117|46340303|46337429|46337591|46343733|46343871	-24.8	SE
Ralgps2	chr1|-|156892907|156893012|156887946|156888030|156900585|156900636	10.1	SE
Gm29514	chr1|-|146489995|146490077|146431262|146431427|146494899|146494988	-19.2	SE
Fn1	chr1|-|71613762|71614035|71612467|71612650|71615359|71615551	10	SE
Tsga10	chr1|-|37757669|37757987|37754569|37755521|37760948|37761095	-17	SE
Cfap45	chr1|+|172529809|172529952|172521129|172521181|172532080|172532225	32.3	SE
Nav1	chr1|-|135465838|135466009|135464705|135464758|135467640|135467789	-33.7	SE
Golt1a	chr1|+|133320152|133320331|133319280|133319372|133320990|133321054	27.3	SE
Lrrfip1	chr1|+|91082140|91082179|91079030|91079081|91084945|91085005	13.8	SE
Sntg1	chr1|-|8996546|8996618|8882160|8882214|8999185|8999249	10.7	SE
Ankrd24	chr10|+|81634666|81634753|81632313|81633755|81634864|81634985	12.8	SE
Fam19a2	chr10|+|123430711|123430923|123264001|123265541|123593493|123593600	-14.6	SE
Arhgap18	chr10|+|26874097|26874260|26872672|26872764|26877156|26877234	11.3	SE
Epb41l2	chr10|+|25499775|25499943|25495444|25495591|25501577|25501631	-21.8	SE
Epb41l2	chr10|+|25501577|25501631|25495444|25495591|25501823|25502138	10.8	SE
Ahi1	chr10|+|21070287|21070543|21058152|21058250|21072542|21072601	-12.8	SE
Pym1	chr10|+|128750282|128750337|128747878|128747998|128765146|128765240	-19.4	SE
Endov	chr11|+|119499845|119499885|119499526|119499661|119500590|119500703	-12.2	SE
BC030499	chr11|+|78292404|78292474|78291961|78292030|78292693|78292798	13.9	SE
Cxcl16	chr11|-|70458075|70458145|70455704|70456062|70458744|70458827	16.7	SE
Pemt	chr11|-|60031712|60031820|59983442|59983558|60046339|60046489	-15.4	SE
Strada	chr11|-|106170953|106171077|106168308|106168480|106171155|106171264	10.4	SE
Strada	chr11|-|106180954|106180983|106173678|106173781|106187100|106187180	12	SE
Clk4	chr11|+|51268768|51268846|51268164|51268231|51271799|51272022	11	SE
Slc22a21	chr11|-|53951706|53951842|53949960|53951355|53953000|53953183	-21.8	SE
Gria1	chr11|+|57309768|57309883|57289247|57289495|57310607|57310722	-16.2	SE
Gria1	chr11|+|57310607|57310722|57309768|57309883|57317665|57317800	10	SE
Rnf157	chr11|-|116340337|116340378|116336352|116338830|116345906|116345955	16	SE
Pik3r6	chr11|+|68539849|68540009|68536103|68536226|68543597|68543685	16.8	SE
Rpain	chr11|+|70974993|70975040|70974068|70974132|70977657|70977933	-18.2	SE
Mmp28	chr11|-|83444210|83444360|83443758|83443926|83444820|83445066	-19.1	SE
Srcin1	chr11|-|97548879|97548978|97537043|97537239|97551676|97551978	-15.5	SE
4933427D14Rik	chr11|-|72165516|72165598|72159399|72159520|72166637|72166823	12.5	SE
Hdac5	chr11|-|102219144|102219281|102218415|102218953|102224733|102224955	10.3	SE
Mapt	chr11|+|104289907|104289994|104287122|104287209|104294858|104294924	-14.1	SE
Pecam1	chr11|-|106662001|106662024|106654212|106655162|106679548|106679611	-11.7	SE
Hexdc	chr11|+|121216892|121217076|121215138|121215335|121218087|121218159	-32	SE
Rhbdf1	chr11|-|32215575|32215680|32214909|32215123|32215933|32216064	-9.9	SE
Eif5a	chr11|-|69920340|69920434|69917916|69918021|69921162|69921386	12.2	SE
Ptges3l	chr11|-|101421560|101421651|101419674|101419728|101421864|101421954	19.8	SE
Stra13	chr11|-|120711843|120711895|120711702|120711756|120713692|120713767	-10.2	SE
Stra13	chr11|-|120712439|120712712|120711702|120711756|120713692|120713775	-10.5	SE
Cacna1g	chr11|-|94423670|94423724|94418818|94418970|94425763|94425977	16.9	SE
2610035D17Rik	chr11|-|113067341|113067386|113043905|113045160|113201290|113201838	12.2	SE
Pelp1	chr11|-|70406256|70406321|70401916|70402066|70409763|70410031	-11.9	SE
Arhgap44	chr11|-|65012906|65012924|65009881|65010039|65021940|65022121	22	SE
Gm11419	chr11|+|81978747|81979180|81976030|81976151|81983280|81983372	-29.9	SE
Max	chr12|-|76961262|76961289|76953168|76953276|76961784|76961921	15.4	SE
Nrxn3	chr12|+|90199146|90199236|90168919|90169091|90204510|90204818	18.8	SE
Pacs2	chr12|+|113064815|113064848|113063829|113063938|113068076|113068119	12.3	SE
Spata7	chr12|+|98634251|98634319|98633989|98634151|98637565|98637613	-17.1	SE
Asap2	chr12|+|21214361|21214370|21213138|21213225|21217974|21218078	-17	SE
Myt1l	chr12|+|29784250|29784313|29783854|29783888|29811372|29811734	29.5	SE
Papola	chr12|+|105833099|105833162|105829056|105829277|105834709|105834784	-14.7	SE
Zbtb25	chr12|-|76357059|76357285|76355888|76356068|76369439|76369508	22.8	SE
Prima1	chr12|-|103199743|103199914|103194452|103197351|103202648|103202778	-28.7	SE
Prima1	chr12|-|103199782|103199914|103197263|103197351|103202648|103202778	-27.8	SE
Gm40578	chr12|-|111499464|111499609|111498260|111498357|111504984|111505252	25.4	SE
Fam228b	chr12|-|4761858|4761987|4748263|4748351|4762326|4762407	15.5	SE
Fam228a	chr12|-|4716385|4716451|4715570|4715707|4718576|4718690	20.3	SE
LOC102641621	chr12|-|24801018|24801179|24796861|24796901|24801880|24801926	-16.5	SE
Trappc6b	chr12|-|59050267|59050385|59044252|59044346|59061155|59061472	27.3	SE
Nrcam	chr12|+|44578144|44578180|44576603|44576789|44583666|44583792	-18.6	SE
Nrcam	chr12|+|44584834|44584987|44576603|44576780|44590107|44590239	10.7	SE
Gm20063	chr12|-|61515800|61515851|61499659|61499834|61520957|61521820	-21.9	SE
Zfyve21	chr12|+|111825575|111825632|111825016|111825108|111827542|111827685	11.2	SE
Ttll5	chr12|+|86045182|86045218|86012647|86012862|86053142|86053760	-19.6	SE
Ttll5	chr12|+|86045182|86045218|86020493|86020603|86053142|86053760	-10.2	SE
Hecw1	chr13|-|14434433|14434491|14377657|14377982|14522823|14523226	-20.4	SE
Lrrc16a	chr13|-|24020046|24020071|24019563|24019710|24022495|24022636	-33.6	SE
Pxdc1	chr13|-|34637247|34637307|34630350|34630462|34638164|34638282	13.2	SE
Acin1	chr14|-|54653213|54653278|54651716|54651858|54653534|54653685	17.6	SE
Acin1	chr14|-|54653213|54653317|54651716|54651858|54653534|54653685	23.4	SE
Zmiz1os1	chr14|-|25318661|25319261|25276245|25276276|25441873|25442050	-29.3	SE
Kcnma1	chr14|-|23432232|23432241|23386259|23386353|23435949|23436026	26.6	SE
Camk2g	chr14|-|20757665|20757728|20755658|20755702|20760143|20760186	-10.3	SE
Erc2	chr14|+|28029433|28029469|28025032|28025173|28040342|28040536	-10	SE
Erc2	chr14|+|28383823|28384043|28317248|28317314|28475602|28478537	11.1	SE
Thoc7	chr14|-|13957061|13957180|13954538|13954656|13961184|13961356	12.4	SE
Thoc7	chr14|-|13957459|13957631|13954538|13954656|13961184|13961356	12	SE
Thoc7	chr14|-|13957479|13957631|13954538|13954656|13961184|13961356	12.7	SE
Thoc7	chr14|-|13957553|13957631|13954538|13954656|13961184|13961313	10.8	SE
Tdrd3	chr14|+|87458760|87458822|87457033|87457118|87472075|87472236	-14.5	SE
Mbnl2	chr14|+|120395711|120395765|120388899|120389163|120396450|120396604	12.5	SE
Zdhhc20	chr14|-|57839089|57839205|57832773|57836646|57840828|57840918	-10.6	SE
Gm16835	chr14|+|119106145|119106679|119099758|119100514|119109618|119110755	31.7	SE
Adra1a	chr14|+|66727445|66727831|66636980|66638460|66770584|66771240	31.8	SE
Adra1a	chr14|+|66727445|66728000|66636696|66638460|66770584|66771240	29.9	SE
Kctd9	chr14|+|67734140|67734290|67733346|67733442|67737605|67737711	16.2	SE
Ddhd1	chr14|-|45628853|45628874|45622840|45622942|45629579|45629753	-12.1	SE
Pbrm1	chr14|+|31110414|31110579|31107093|31107310|31113848|31114004	-13.5	SE
Cadps	chr14|-|12457682|12457829|12454163|12454319|12465858|12466000	-10	SE
Cadps	chr14|-|12468345|12468366|12467022|12467179|12473408|12473515	-10	SE
Mtss1	chr15|-|58948322|58948442|58947325|58947520|58951469|58951680	15.7	SE
Zfp385a	chr15|-|103321069|103321188|103320289|103320400|103323390|103323562	10	SE
Kif21a	chr15|-|90949005|90949044|90943764|90943901|90951245|90951374	23.8	SE
Kif21a	chr15|-|90951245|90951374|90943764|90943901|90956294|90956509	-10.4	SE
Mei1	chr15|+|82092618|82092760|82091308|82091400|82093896|82094008	-23.6	SE
Fzd6	chr15|+|39009692|39009831|39007224|39007563|39025665|39025862	-10.6	SE
Gsdmd	chr15|+|75864243|75864436|75863404|75863628|75864948|75865117	-18.7	SE
Senp1	chr15|-|98076911|98077042|98076549|98076709|98082242|98082327	-18.5	SE
Racgap1	chr15|-|99643392|99643523|99642882|99642971|99651506|99651647	18.6	SE
Fam49b	chr15|-|63957584|63957667|63956599|63956682|63970929|63970968	10	SE
Nadk2	chr15|+|9098808|9098874|9096013|9096092|9100105|9100146	-14.6	SE
Rims2	chr15|+|39469154|39469202|39462497|39462610|39472333|39472464	-10	SE
Gm2824	chr15|-|25017935|25018011|24999514|25006073|25018139|25021472	-33.4	SE
Hdac7	chr15|-|97808659|97808770|97808352|97808533|97808966|97809058	17.3	SE
Gm31690	chr15|+|95659409|95659629|95654567|95654656|95666072|95666253	24.4	SE
Thpo	chr16|-|20730502|20730548|20729063|20729217|20734261|20734511	-12.8	SE
Shisa9	chr16|+|12252784|12252832|12244607|12244763|12267423|12270904	-12.8	SE
Mina	chr16|+|59489344|59489566|59487427|59487599|59491204|59491281	20.9	SE
Setd4	chr16|-|93597360|93597420|93596297|93596335|93599211|93599307	-30.2	SE
Aifm3	chr16|+|17506898|17506919|17506229|17506334|17507126|17507482	-16.4	SE
Phldb2	chr16|-|45774943|45775087|45772134|45772275|45777712|45777802	34.9	SE
Slc7a4	chr16|-|17576080|17576203|17574951|17575965|17576431|17576518	-21.2	SE
Erg	chr16|-|95369994|95370063|95369321|95369378|95379111|95379192	27.3	SE
Ppil2	chr16|-|17105992|17106055|17100255|17100307|17111142|17111248	-15	SE
Gsk3b	chr16|+|38217112|38217151|38207994|38208090|38219971|38220158	-24.9	SE
Arl13b	chr16|-|62801721|62801790|62793307|62795708|62802719|62802836	-15	SE
Trip10	chr17|+|57256859|57257027|57255272|57255467|57257234|57257344	12.9	SE
Prr3	chr17|-|35978710|35978781|35978380|35978443|35979126|35979255	-10.9	SE
Col11a2	chr17|+|34045989|34046241|34045770|34045848|34049618|34049678	-15.7	SE
Cyp4f17	chr17|+|32528275|32528363|32528046|32528111|32528716|32528809	35.5	SE
Pigq	chr17|-|25931673|25931827|25930957|25931038|25934757|25934878	-10.1	SE
Pigq	chr17|-|25934093|25934273|25931673|25931827|25934757|25934878	13.6	SE
Pisd-ps2	chr17|-|3080868|3081034|3079354|3079591|3083967|3084183	16.5	SE
BC002059	chr17|+|16970899|16971026|16951515|16951708|16971170|16971231	26.3	SE
Cd2ap	chr17|-|42811039|42811116|42808730|42808843|42815944|42816087	-17.8	SE
Gpank1	chr17|+|35122228|35122460|35121472|35121550|35123052|35123659	-12	SE
BC051142	chr17|+|34451630|34451654|34449808|34449829|34452499|34452514	-30.3	SE
Wiz	chr17|-|32362792|32362963|32361460|32361964|32367823|32368147	-12.1	SE
Gm1976	chr17|-|94820335|94820396|94759941|94761577|94834691|94834799	13.8	SE
Nrxn1	chr17|-|90163791|90163881|90162113|90162433|90208322|90208494	10	SE
Zfp942	chr17|-|21932992|21933113|21930365|21930492|21941725|21941850	16.9	SE
Gm36117	chr17|+|13035100|13035338|13033559|13034991|13036957|13040063	-14.9	SE
Eml4	chr17|+|83428215|83428248|83427999|83428025|83440030|83440154	-19.4	SE
Ddr1	chr17|-|35686480|35686591|35685305|35685550|35687144|35687310	-11.9	SE
Gm33228	chr18|+|26144516|26144680|26143874|26143996|26145525|26145600	-18.7	SE
AW554918	chr18|+|25339713|25340384|25289938|25290066|25344863|25344962	31.4	SE
AW554918	chr18|+|25339713|25340384|25289938|25290066|25399925|25400107	39.8	SE
Arhgap12	chr18|-|6056978|6056993|6052861|6052923|6057516|6057591	-21.8	SE
Tmem241	chr18|-|12041803|12041861|11993563|11993628|12043213|12043307	-15.6	SE
Tmem241	chr18|-|12043943|12043983|12043224|12043307|12047564|12047634	-11.9	SE
Bin1	chr18|+|32429699|32429723|32424819|32424967|32431670|32431742	10.3	SE
Mbd1	chr18|+|74275906|74276071|74275342|74275417|74276406|74276715	14	SE
Gm10125	chr18|-|5583712|5583796|5583011|5583133|5592159|5592437	-26.6	SE
Zfp516	chr18|+|82993069|82993189|82986743|82988198|83001272|83005271	-22.4	SE
Crem	chr18|-|3287903|3288092|3276693|3276729|3325360|3325441	-25.9	SE
Crem	chr18|-|3299161|3299308|3295321|3295416|3325360|3325478	25.7	SE
Crem	chr18|-|3327493|3327591|3325360|3325478|3337379|3338166	13.7	SE
Sema6a	chr18|-|47270608|47270773|47245253|47249584|47276585|47276606	-17.4	SE
Sema6a	chr18|-|47276418|47276469|47270608|47270773|47276585|47276606	-18.3	SE
LOC102635912	chr18|-|50045885|50046650|50042981|50043085|50051676|50051763	34.6	SE
Spire1	chr18|-|67512840|67512879|67506553|67506726|67519290|67519420	-10.5	SE
Cbln2	chr18|+|86711731|86711776|86711063|86711225|86712904|86713425	-11.2	SE
A730017C20Rik	chr18|+|59065834|59065885|59062380|59062562|59072192|59072417	-14.3	SE
Mark2	chr19|-|7279985|7280012|7275395|7277450|7280997|7281255	10.9	SE
Mark2	chr19|-|7279985|7280012|7279110|7279278|7280997|7281255	21.8	SE
Cd6	chr19|-|10797675|10797978|10796325|10796388|10798315|10798627	15.7	SE
Sorbs1	chr19|-|40300242|40300302|40299462|40299521|40309580|40310333	-13.6	SE
Sorbs1	chr19|-|40361428|40361503|40352517|40352565|40363201|40363265	12	SE
Pcgf6	chr19|-|47042121|47042139|47040043|47040142|47042765|47042793	-13.6	SE
Vldlr	chr19|+|27236239|27236362|27234789|27234912|27238052|27238424	-14	SE
Vldlr	chr19|+|27246592|27246676|27245534|27245681|27247009|27247090	-10	SE
Nrxn2	chr19|+|6513715|6513805|6509777|6509949|6516922|6517248	13	SE
Tmem216	chr19|-|10555712|10555904|10555062|10555164|10556114|10556302	-29.8	SE
Stx3	chr19|-|11791745|11791845|11790047|11790093|11803493|11803577	24.5	SE
Syt7	chr19|+|10421756|10421888|10417962|10418042|10435549|10435685	14.6	SE
Syt7	chr19|+|10422394|10422517|10421756|10421888|10422784|10423012	-17.3	SE
Syt7	chr19|+|10422394|10422517|10421756|10421888|10426298|10426667	-11.4	SE
Syt7	chr19|+|10422784|10423012|10421756|10421888|10426298|10426667	-13.5	SE
Htr7	chr19|-|35964380|35964477|35958414|35960399|35969308|35970064	13.5	SE
Ablim1	chr19|-|57059084|57059204|57051129|57051234|57061252|57061382	-14	SE
Golga1	chr2|-|39052955|39053030|39052003|39052101|39056059|39056150	-13.7	SE
Pank2	chr2|+|131287473|131287597|131273910|131274263|131296272|131299188	-16.9	SE
Alkbh3	chr2|-|94010262|94010408|94008442|94008592|94010682|94010822	15.5	SE
Jmjd7	chr2|+|120031574|120031651|120031306|120031402|120031840|120032000	15.8	SE
Chn1	chr2|-|73677759|73677837|73631745|73631830|73679614|73679903	-18.6	SE
Fam188a	chr2|-|12400022|12400137|12397492|12397566|12405859|12405920	-18.2	SE
Fam188a	chr2|-|12403997|12404168|12397492|12397566|12405859|12405920	-17.4	SE
Zc3h8	chr2|-|128933198|128933332|128931277|128931400|128935311|128935546	17.4	SE
Rin2	chr2|+|145822609|145822761|145822264|145822365|145844710|145844903	19.6	SE
Oprl1	chr2|+|181716501|181716535|181715689|181715946|181717954|181718093	17.6	SE
Samhd1	chr2|-|157101320|157101443|157097528|157099503|157101720|157101858	11.3	SE
Fnbp1	chr2|-|31048204|31048288|31044881|31044896|31054023|31054218	13.1	SE
Fnbp1	chr2|-|31052984|31053167|31044881|31044896|31054023|31054218	11.6	SE
Ctdspl2	chr2|+|121997431|121997856|121993345|121993432|122003900|122003963	10.5	SE
Zscan29	chr2|-|121169198|121169403|121166043|121166718|121169809|121171125	-20.4	SE
Rtel1	chr2|+|181338234|181338354|181335892|181336046|181339055|181339094	22.6	SE
Rtel1	chr2|+|181355008|181355125|181354352|181354442|181355309|181355552	17.7	SE
Pkig	chr2|+|163659149|163659235|163658385|163658492|163721127|163721301	-13.2	SE
Grin1	chr2|-|25311342|25311405|25310374|25310475|25313427|25313604	-10	SE
Slc25a25	chr2|-|32420655|32420691|32420304|32420416|32421302|32421390	-12.2	SE
Dennd1a	chr2|-|38159806|38159850|38136925|38136975|38243401|38243472	-13.4	SE
Tank	chr2|+|61629284|61629372|61627720|61627839|61630181|61631657	-20.8	SE
Ambra1	chr2|+|91805023|91805110|91772290|91773747|91810029|91810209	16	SE
Gm13791	chr2|-|92848075|92849333|92812946|92813084|92855463|92855589	46.1	SE
Ppip5k1	chr2|-|121323193|121323376|121321654|121321792|121326851|121326914	-13.1	SE
Cpne1	chr2|-|156103348|156103397|156079338|156079464|156111785|156111965	10.2	SE
Phf20	chr2|+|156254225|156254310|156251775|156251947|156264280|156264360	14.5	SE
Epb41l1	chr2|+|156483464|156483698|156438584|156438633|156493903|156494094	-17.9	SE
Snx21	chr2|+|164791557|164791573|164786697|164786848|164791712|164792774	-23.6	SE
Snx21	chr2|+|164791557|164791578|164786802|164786855|164791712|164793810	-20.9	SE
Zmynd8	chr2|-|165884178|165884239|165875704|165875775|165884607|165884838	-14.4	SE
Ppp4r1l-ps	chr2|-|173581971|173582113|173579319|173581296|173586996|173587115	29.1	SE
Mtg2	chr2|+|180073139|180073233|180071793|180071886|180078077|180078142	-15.4	SE
Mtg2	chr2|+|180073139|180073233|180071793|180071886|180078618|180078823	18.6	SE
Mtg2	chr2|+|180078003|180078142|180071793|180071886|180078618|180078823	13.1	SE
Mtg2	chr2|+|180078077|180078142|180071793|180071886|180078618|180078823	17.6	SE
Gm28042	chr2|+|120031501|120031651|120031306|120031402|120031840|120032000	26.1	SE
Adamtsl2	chr2|+|27093532|27093890|27089583|27089759|27095402|27095772	-37.7	SE
Zfp120	chr2|-|150119564|150119628|150114406|150118200|150119824|150119951	-20.2	SE
Sec24b	chr3|-|130030531|130030657|130020537|130020642|130033830|130033974	18.2	SE
Pex5l	chr3|-|33080464|33080536|33024695|33024800|33142848|33143273	-10.5	SE
Sox2ot	chr3|+|34653177|34653284|34560715|34560782|34675668|34677993	15.6	SE
Spata1	chr3|-|146475255|146475381|146469624|146469803|146476193|146476239	-20.9	SE
P2ry14	chr3|-|59116187|59116291|59114622|59116061|59130493|59130762	-26.4	SE
Ttc14	chr3|+|33800581|33800674|33800021|33800436|33800955|33801080	11.2	SE
Nlgn1	chr3|-|25920177|25920237|25912641|25912794|26133241|26134052	10.2	SE
P2ry12	chr3|-|59227450|59227581|59220218|59220283|59262773|59262831	-17.6	SE
Gria2	chr3|-|80690403|80690518|80682903|80689351|80691319|80691434	12.7	SE
Gria2	chr3|-|80691319|80691434|80684934|80690518|80692284|80692532	-14.9	SE
Gria2	chr3|-|80691319|80691743|80690403|80690518|80692284|80692532	-10.8	SE
Sema6c	chr3|+|95162614|95162663|95160419|95160712|95164338|95164513	19.8	SE
Casq2	chr3|+|102133089|102133098|102127940|102127986|102133376|102133431	17.5	SE
Syt6	chr3|+|103630901|103630969|103626981|103627111|103632446|103635178	18	SE
Syt6	chr3|+|103630901|103630969|103626981|103627132|103632446|103635178	21.1	SE
Adgrl2	chr3|-|148827211|148827238|148826364|148826533|148827540|148827585	-13	SE
Fubp1	chr3|+|152233602|152233702|152231876|152232022|152234523|152234570	22.9	SE
Dnajc25	chr4|+|59013631|59013855|59003192|59003557|59017669|59017822	-20.7	SE
Ripk2	chr4|-|16157571|16157648|16155034|16155190|16158276|16158366	-12.7	SE
Rcc1	chr4|-|132338050|132338238|132337730|132337910|132339924|132340006	12.4	SE
Eri3	chr4|+|117661429|117661598|117649306|117649472|117673740|117673828	23.3	SE
Caap1	chr4|-|94550421|94550506|94521061|94521135|94551264|94551465	17.2	SE
Pabpc4	chr4|+|123295749|123295836|123295201|123295273|123295929|123296057	14.6	SE
Cc2d1b	chr4|+|108628404|108628475|108628029|108628202|108628562|108628708	-22.1	SE
Csf3r	chr4|+|126034169|126034575|126032095|126032299|126035298|126035378	11.1	SE
Zcchc7	chr4|+|44916179|44916312|44908450|44908486|44925974|44926062	-10.1	SE
Camta1	chr4|-|151071425|151071456|151059522|151062855|151073987|151074062	-15.5	SE
Nol9	chr4|+|152045944|152046035|152045694|152045830|152046546|152046644	20.2	SE
Nol9	chr4|+|152045947|152046035|152045694|152045830|152046546|152046644	15.8	SE
1110017D15Rik	chr4|-|41507093|41507328|41505567|41505654|41507520|41507593	-18	SE
1110017D15Rik	chr4|-|41507098|41507328|41505567|41505654|41507520|41507593	-19	SE
Xpa	chr4|-|46180206|46180398|46174734|46175415|46183117|46183235	10	SE
Col15a1	chr4|+|47288477|47288503|47287029|47287092|47289333|47289402	-45.6	SE
Fggy	chr4|+|95800556|95800664|95769425|95769529|95837584|95837659	20.4	SE
Sgip1	chr4|+|102861855|102861939|102860769|102860794|102863661|102863733	-10.6	SE
Wdr78	chr4|-|103103226|103103404|103096590|103096775|103114109|103114299	21.3	SE
St3gal3	chr4|-|118031839|118031882|117964329|117964424|118107548|118107693	18	SE
Ppt1	chr4|+|122854379|122854478|122848432|122848535|122857509|122859074	25.3	SE
Morn1	chr4|+|155093270|155093633|155093061|155093149|155101265|155101362	-36	SE
Cfap74	chr4|+|155466061|155466196|155465710|155465841|155466303|155466823	14.5	SE
Ccdc163	chr4|+|116709239|116709273|116708797|116709094|116709437|116709619	17.2	SE
LOC100861978	chr4_JH584293_random|-|21505|21565|18538|19962|21776|21843	-29	SE
Phtf2	chr5|-|20803184|20803350|20801901|20802066|20805654|20805813	24.5	SE
Abhd1	chr5|+|30952884|30953045|30950065|30950248|30953342|30953525	-22.8	SE
Gm42151	chr5|-|108691339|108691432|108683902|108684293|108693835|108694143	-17.6	SE
Cux2	chr5|-|122043769|122043844|121924804|121924915|122050015|122050106	18	SE
Magi2	chr5|+|19999441|19999618|19907090|19908013|20065551|20065671	-14.1	SE
Lrrc8d	chr5|+|105715048|105715460|105700189|105700254|105732229|105732374	24.1	SE
Adam22	chr5|-|8086593|8086623|8082145|8082269|8087981|8088068	-24.4	SE
Adam22	chr5|-|8086593|8087814|8082199|8082269|8087981|8088068	-18.2	SE
Adam22	chr5|-|8094985|8095180|8092730|8092831|8107001|8107019	-12.3	SE
Adam22	chr5|-|8095072|8095180|8092730|8092831|8107001|8107019	-13.1	SE
Zfp932	chr5|+|110003352|110003452|109996501|109996633|110006943|110007070	12.5	SE
Slit2	chr5|+|48263640|48263667|48259543|48259683|48275581|48275675	-14.7	SE
Ablim2	chr5|+|35856100|35856220|35841280|35841401|35857127|35857180	29.3	SE
Tbc1d19	chr5|+|53831366|53831488|53830454|53830500|53832969|53833045	12.2	SE
Hfm1	chr5|-|106850477|106850728|106847663|106847903|106853117|106853221	13.7	SE
Gtf2i	chr5|-|134306531|134306727|134295509|134295613|134311672|134313200	31.7	SE
Rufy3	chr5|+|88598435|88598489|88565123|88565476|88614940|88615114	17.4	SE
Enoph1	chr5|+|100058993|100059046|100039952|100040273|100059139|100059241	21.4	SE
Casp2	chr6|+|42276869|42276930|42276694|42276785|42279776|42279926	-15.9	SE
Ptprz1	chr6|+|23024713|23024734|23022198|23022284|23024944|23025041	-16	SE
C2cd5	chr6|-|143059145|143059211|143050124|143050239|143061752|143061861	-16.3	SE
C2cd5	chr6|-|143073662|143073787|143072542|143072694|143078262|143078461	-20.4	SE
Tia1	chr6|+|86419100|86419133|86418877|86418932|86420323|86420411	16.5	SE
Rad18	chr6|-|112628461|112628524|112619850|112620904|112644587|112644747	21.4	SE
Zfp783	chr6|+|47945882|47945962|47945428|47945751|47948893|47949019	35.1	SE
Adcyap1r1	chr6|+|55491226|55491310|55484941|55485033|55494076|55494206	-10	SE
Ccdc136	chr6|+|29412363|29412534|29411247|29411385|29422036|29422097	37.8	SE
Slc37a3	chr6|-|39367643|39367766|39366888|39367046|39372078|39372137	-26.6	SE
Gpr85	chr6|-|13838278|13838380|13834453|13837073|13838559|13839179	-10.6	SE
Cfap100	chr6|-|90415699|90415892|90413960|90414028|90417609|90417710	34.3	SE
Cfap100	chr6|-|90427437|90427543|90417609|90417710|90428378|90428480	19.9	SE
St7	chr6|+|17905706|17905842|17904896|17904969|17906407|17906510	-10	SE
Zfp638	chr6|+|83981683|83981785|83976201|83976350|83983975|83984074	-16.3	SE
Alms1	chr6|+|85651262|85651418|85643157|85643283|85656394|85656529	-18.3	SE
Gm38708	chr6|-|88188214|88189340|88164859|88165884|88190159|88191659	-40.1	SE
Fancd2	chr6|+|113586209|113586248|113585471|113585543|113587381|113587456	19.6	SE
Hrh1	chr6|+|114408773|114408920|114403665|114403897|114479724|114483298	26	SE
Rad52	chr6|+|119915966|119916042|119902197|119902835|119918586|119918786	17.5	SE
Ccdc77	chr6|-|120331949|120332031|120329333|120329459|120334768|120334917	-24.7	SE
Mical3	chr6|-|120937555|120937621|120935173|120935273|120951300|120951394	15.4	SE
Mical3	chr6|-|120946552|120946603|120937555|120937621|120951300|120951394	-10.1	SE
Anapc15	chr7|+|101897188|101897360|101896949|101897046|101897732|101897817	17	SE
Lrrc51	chr7|-|101921503|101921566|101920636|101920774|101933763|101933857	18.2	SE
1700112J16Rik	chr7|-|67219497|67220180|67204081|67205398|67222243|67222458	33.9	SE
9430041J12Rik	chr7|-|4095457|4095586|4076214|4076284|4101035|4101139	-20.2	SE
Lyrm1	chr7|+|119900110|119900308|119896137|119896246|119909803|119909962	-19.2	SE
Arnt2	chr7|-|84372367|84372430|84361553|84361668|84372522|84372620	-27	SE
Brsk2	chr7|+|142000841|142000889|141998919|141999014|142002062|142004244	-12	SE
Fam71e1	chr7|+|44497502|44497633|44496914|44497064|44500149|44500438	21.9	SE
Kcnc3	chr7|+|44598805|44598933|44598380|44598575|44600673|44600743	19.5	SE
Mef2a	chr7|-|67244520|67244544|67240313|67240440|67251656|67251844	12	SE
Zfp526	chr7|+|25224093|25224207|25221431|25221504|25224300|25227876	-21.1	SE
Zfp526	chr7|+|25224114|25224207|25221424|25221504|25224300|25227495	-24.1	SE
Dyrk1b	chr7|+|28185713|28185749|28185295|28185436|28185833|28186029	21	SE
Ccdc155	chr7|-|45185277|45185329|45184188|45184253|45188141|45188297	19.4	SE
Lrrc56	chr7|+|141198217|141198361|141196981|141197169|141199778|141199839	-25.1	SE
Lrrc56	chr7|+|141198273|141198361|141196981|141197169|141199778|141199839	-24.4	SE
Mir9-3hg	chr7|+|79527762|79527869|79500025|79500250|79531185|79534403	19.6	SE
Pde2a	chr7|+|101461479|101461541|101456066|101456219|101481370|101481460	14.8	SE
Stim1	chr7|+|102433196|102433233|102430884|102430951|102435383|102437319	-15	SE
Sipa1l2	chr8|-|125423192|125423246|125422578|125422702|125439263|125439483	-11.7	SE
Gas8	chr8|+|123525618|123525662|123524077|123524284|123526464|123526670	-13.6	SE
Ap1g1	chr8|+|109830612|109830621|109829598|109829675|109832716|109832812	-11.5	SE
Cacna1a	chr8|+|84615573|84615670|84614694|84614791|84617791|84617897	13.8	SE
Cacna1a	chr8|+|84635520|84635584|84633649|84633763|84636511|84636602	-16.1	SE
Gm26721	chr8|-|83888525|83888584|83887998|83888232|83889907|83890016	29	SE
Slc27a1	chr8|+|71570195|71570312|71569341|71569432|71570720|71570888	11.3	SE
Haus8	chr8|-|71269225|71269284|71263051|71263104|71272283|71272522	-17.5	SE
Pbx4	chr8|+|69866536|69866603|69859079|69859153|69870028|69870182	19.5	SE
Npy1r	chr8|+|66699367|66699441|66697115|66697522|66703782|66704625	-21	SE
6430573F11Rik	chr8|+|36508324|36508412|36505551|36505661|36511572|36514569	15.2	SE
Purg	chr8|+|33389168|33389258|33386329|33387208|33416556|33417472	-16.9	SE
Letm2	chr8|-|25579719|25579808|25578481|25578804|25580315|25580408	14.9	SE
Cep44	chr8|-|56549224|56549384|56547387|56547524|56550687|56550874	-14.7	SE
Gm36163	chr8|+|91287533|91288121|91276495|91279019|91292216|91292332	28	SE
Map2k7	chr8|+|4240687|4240735|4238739|4239033|4243303|4243445	-12.1	SE
2610044O15Rik8	chr8|-|129220101|129220151|129216353|129217749|129221543|129221604	13.3	SE
Sorbs2	chr8|+|45741486|45741579|45736152|45736202|45745419|45745446	17.8	SE
Sorbs2	chr8|+|45785268|45785325|45775588|45775703|45789975|45790025	16.3	SE
Fat1	chr8|+|45045732|45045785|45045030|45045168|45049841|45049865	-26.1	SE
Zdhhc3	chr9|-|123098922|123098974|123084213|123084310|123100262|123100592	-18	SE
Gm36251	chr9|-|113086665|113086827|113070977|113072255|113098201|113098287	-22.5	SE
Gm36251	chr9|-|113100733|113100859|113098201|113098287|113122981|113123423	-20.4	SE
Hemk1	chr9|-|107336178|107336272|107329323|107329432|107336571|107336663	13.9	SE
Atp1b3	chr9|-|96347317|96347400|96345764|96345893|96363378|96363984	-16.5	SE
D430036J16Rik	chr9|+|81636834|81636937|81631929|81632279|81642546|81642702	-17.4	SE
Tex9	chr9|-|72482446|72482529|72480596|72480775|72484068|72484114	24.5	SE
Car12	chr9|+|66762402|66762432|66753694|66753821|66763246|66763334	-25.4	SE
Celf6	chr9|+|59589363|59589519|59588821|59588987|59590634|59590683	27.1	SE
Csk	chr9|-|57633994|57634045|57631366|57631443|57644994|57645727	-10.1	SE
2310030G06Rik	chr9|-|50742260|50742298|50741295|50741360|50746441|50746521	-12.4	SE
Il18	chr9|+|50558405|50558526|50555902|50556053|50565368|50565526	-25.7	SE
Usp28	chr9|+|49032508|49032616|49032213|49032353|49033576|49033672	12.3	SE
Usp28	chr9|+|49032508|49032688|49032213|49032353|49033576|49033672	13.4	SE
Yap1	chr9|-|7950491|7950539|7938407|7938538|7952952|7953134	15.6	SE
Sik3	chr9|+|46204205|46204349|46201999|46202070|46207921|46208072	16.4	SE
Plod2	chr9|+|92601984|92602047|92600740|92600882|92602947|92603061	-16.7	SE
Mlip	chr9|-|77138349|77138556|77102083|77102393|77164764|77164893	-13.8	SE
Mlip	chr9|-|77190671|77190737|77181351|77181396|77216976|77217048	-14.4	SE
Exog	chr9|+|119445286|119445321|119444922|119445150|119446948|119447098	11.6	SE
Exog	chr9|+|119445687|119445801|119444950|119445150|119446948|119447098	17.6	SE
Arpp21	chr9|-|112147422|112147482|112143308|112143538|112149334|112149372	10	SE
Mthfsl	chr9|-|88694259|88694332|88688604|88688985|88715487|88715749	13.5	SE
Mrap2	chr9|+|87144530|87144675|87144223|87144397|87169524|87169658	-24.9	SE
Rbm6	chr9|-|107847267|107847337|107800698|107800773|107860348|107860459	16.7	SE
Fam63b	chr9|-|70616763|70616924|70610828|70611002|70626754|70626857	19.7	SE
Ncam1	chr9|-|49541887|49541902|49535208|49535250|49543010|49543142	-18.9	SE
Gria4	chr9|-|4427029|4427144|4424206|4424454|4432772|4432887	12	SE
Gria4	chr9|-|4432772|4432887|4427028|4427144|4456004|4456252	-14.5	SE
Dync2h1	chr9|-|7045348|7045369|7044329|7044428|7049082|7049192	26	SE
Tmem164	chrX|+|142752039|142752089|142681372|142681556|142770966|142771033	-17.4	SE
Nlgn3	chrX|+|101307074|101307134|101301784|101302431|101308756|101308906	-15.5	SE
A830080D01Rik	chrX|+|159591331|159591357|159574944|159575097|159592070|159593074	16.3	SE
Prkx	chrX|-|77764572|77764650|77764105|77764254|77765348|77765406	-23.3	SE
Flna	chrX|-|74232966|74232990|74230505|74230753|74233148|74233338	20.6	SE
Zfp449	chrX|+|56348282|56348728|56346399|56346439|56353462|56353667	28.3	SE
Sft2d2	chr1|-|165174340|165179295|165174340|165177340|165177370|165179295	-12.6	RI
Pcsk4	chr10|-|80322989|80323600|80322989|80323175|80323482|80323600	34.9	RI
Tle6	chr10|-|81593994|81594585|81593994|81594242|81594326|81594585	13.9	RI
Tbcd	chr11|+|121597251|121598002|121597251|121597392|121597886|121598002	33.8	RI
Grin2c	chr11|-|115260733|115266591|115260733|115261147|115266419|115266591	15.8	RI
Traf4	chr11|-|78161286|78161622|78161286|78161448|78161517|78161622	11.9	RI
D130020L05Rik	chr12|+|101082450|101084499|101082450|101084025|101084283|101084499	-13.6	RI
Nsd1	chr13|+|55213203|55214150|55213203|55213317|55214060|55214150	15.8	RI
LOC102640344	chr15|+|78121984|78124871|78121984|78123166|78124744|78124871	24.8	RI
Nagpa	chr16|-|5203340|5204012|5203340|5203799|5203896|5204012	35.1	RI
Kcnt1	chr2|+|25888758|25890905|25888758|25888858|25890848|25890905	16.1	RI
Myh7b	chr2|+|155633352|155634000|155633352|155633448|155633862|155634000	-22.8	RI
Paqr6	chr3|+|88365881|88366286|88365881|88366084|88366159|88366286	-14.5	RI
Hps3	chr3|-|20030313|20030805|20030313|20030409|20030558|20030805	-25.6	RI
Csf3r	chr4|+|126034169|126034575|126034169|126034339|126034421|126034575	27	RI
Cfap100	chr6|-|90409341|90409650|90409341|90409493|90409601|90409650	-23.2	RI
Zfp94	chr7|-|24316343|24316693|24316343|24316421|24316518|24316693	14.9	RI
B430319F04Rik	chr7|-|110766682|110769588|110766682|110766949|110769287|110769588	-43.2	RI
Npat	chr9|+|53562041|53563676|53562041|53562983|53563154|53563676	33	RI
Aste1	chr9|+|105396544|105397858|105396544|105396705|105396797|105397858	-17.6	RI
Zmynd10	chr9|+|107545990|107547908|107545990|107547548|107547799|107547908	-18.6	RI
Arhgap6	chrX|+|169295041|169298469|169295041|169295131|169298420|169298469	-16.3	RI
Rims1	chr1|-|22630411|22630480|22726929|22727010|22596370|22596584|22805560|22805724	18.1	MXE
Gm28175	chr1|+|42261152|42261998|42295747|42296181|42258233|42259857|42301854|42310010	10.7	MXE
Gm32200	chr1|-|191442511|191442773|191454046|191454217|191441650|191441807|191464302|191464381	13	MXE
Gm32200	chr1|-|191442511|191442759|191454046|191454217|191441650|191441807|191464302|191464381	12.1	MXE
Arid5a	chr1|+|36316208|36316327|36317609|36317662|36307732|36307836|36318083|36318181	-11.5	MXE
Raph1	chr1|-|60510416|60510491|60518979|60519060|60503517|60503595|60525591|60526100	-17.4	MXE
Dars2	chr1|-|161065224|161065291|161069079|161069179|161063246|161063348|161069992|161070658	-20.2	MXE
Cd46	chr1|-|195064687|195064723|195068126|195068168|195062352|195062413|195075509|195075557	-33.8	MXE
Lims1	chr10|+|58399020|58399180|58408069|58408136|58323433|58323687|58409559|58409680	16	MXE
Rmnd1	chr10|-|4417152|4417217|4418555|4418631|4414391|4414643|4422081|4422190	13	MXE
Rmnd1	chr10|-|4417152|4417192|4418555|4418631|4414542|4414643|4422081|4422190	12.9	MXE
Itga7	chr10|+|128941444|128941576|128941821|128941941|128940681|128940937|128942807|128943015	-18.7	MXE
4933427D14Rik	chr11|-|72159399|72159520|72165516|72165598|72154096|72155438|72166637|72166823	19.3	MXE
P4ha2	chr11|+|54126237|54126297|54126345|54126411|54125762|54125816|54129047|54129116	11.9	MXE
Smurf2	chr11|-|106824608|106824810|106828503|106828624|106823019|106823095|106830919|106831057	11.4	MXE
Ubtf	chr11|-|102310925|102311036|102311753|102311818|102310442|102310576|102313897|102314053	-10.7	MXE
Pgap3	chr11|-|98391694|98391757|98397895|98398048|98391079|98391141|98398884|98398982	-12.5	MXE
Suz12	chr11|+|79995744|79995809|79999056|79999125|79995616|79995663|80007512|80007562	-12.1	MXE
Arhgef15	chr11|-|68944676|68944829|68946365|68946470|68943153|68943515|68946983|68947136	-12.9	MXE
Meis1	chr11|-|18941658|18941804|18988267|18988379|18905688|18905765|19011241|19011388	-13.6	MXE
Gria1	chr11|+|57309768|57309883|57310607|57310722|57289247|57289495|57317665|57317800	-14.5	MXE
Eml6	chr11|-|29760021|29760120|29761592|29761722|29758933|29759107|29764047|29764126	-15.2	MXE
Rnf135	chr11|+|80189223|80189367|80193885|80194048|80183871|80184255|80196872|80196947	-21.3	MXE
Ttll5	chr12|+|86020493|86020603|86045182|86045218|86012647|86012862|86053142|86053760	31.6	MXE
Gphn	chr12|+|78532656|78532698|78560359|78560422|78522897|78522954|78562855|78562898	18	MXE
Mta1	chr12|+|113133495|113133576|113134800|113134812|113133184|113133337|113135796|113135828	15.8	MXE
Dcaf5	chr12|-|80348319|80348447|80364003|80364070|80335846|80340276|80376517|80376731	14.3	MXE
D130020L05Rik	chr12|+|101084283|101084499|101086187|101086352|101082450|101084025|101088041|101088927	12	MXE
Mark3	chr12|+|111604510|111604564|111615395|111615444|111592576|111592768|111618317|111618383	10.8	MXE
Nnt	chr13|-|119394610|119394828|119396746|119396976|119389193|119389281|119404551|119404754	10.5	MXE
B3galnt2	chr13|+|13970766|13970867|13975437|13975634|13966309|13966457|13980600|13980696	-13.3	MXE
Slc30a5	chr13|-|100826451|100826518|100828899|100829022|100824901|100825001|100833100|100833561	-12.1	MXE
Fcho2	chr13|-|98784775|98784880|98789362|98789515|98777388|98777487|98789731|98789873	-17.8	MXE
Gm30439	chr14|-|111441220|111441440|111447294|111447361|111440590|111440748|111454739|111454890	-16	MXE
Zmiz1os1	chr14|-|25282123|25282273|25318661|25319261|25276245|25276276|25441873|25442050	-18.5	MXE
Rims2	chr15|+|39452039|39452107|39452223|39452432|39442156|39442216|39454359|39454479	12.7	MXE
Kif21a	chr15|-|90949005|90949044|90951245|90951374|90943764|90943901|90956294|90956509	-10.1	MXE
Kif21a	chr15|-|90949005|90949044|90951245|90951374|90943764|90943901|90952710|90952818	-17.7	MXE
Ncald	chr15|-|37445829|37445932|37448227|37448279|37397056|37397453|37563390|37563464	-17.1	MXE
Ncald	chr15|-|37445829|37445932|37508875|37508994|37397056|37397453|37563390|37563464	-41.4	MXE
Erg	chr16|-|95369994|95370063|95377300|95377372|95369321|95369378|95379111|95379192	-21.9	MXE
Slc26a8	chr17|-|28648120|28648213|28649281|28649351|28647896|28648028|28649430|28649537	27.6	MXE
BC051142	chr17|+|34417241|34417533|34417971|34418104|34416466|34416604|34418854|34418941	21.4	MXE
Abcc10	chr17|-|46321552|46321662|46322136|46322293|46316556|46316636|46323351|46323579	15.4	MXE
Rfx2	chr17|-|56787578|56787760|56799249|56799324|56786608|56786728|56803477|56803739	-13.9	MXE
Col11a2	chr17|+|34045989|34046241|34047097|34047277|34045770|34045848|34049618|34049678	-18.8	MXE
Zfp53	chr17|+|21500210|21500302|21504980|21505107|21491225|21491316|21507986|21510477	-32.5	MXE
Ccny	chr18|-|9377793|9377828|9386734|9386809|9353406|9353507|9449517|9449696	-10.3	MXE
Mark2	chr19|-|7279110|7279278|7279985|7280012|7275395|7277450|7280997|7281255	20.9	MXE
Pdzd7	chr19|-|45033801|45033922|45033922|45034017|45033634|45033685|45036056|45036254	15.8	MXE
Syt7	chr19|+|10421756|10421888|10422784|10423012|10417962|10418042|10426298|10426667	13.8	MXE
Cpsf7	chr19|+|10532130|10532196|10532257|10532334|10531780|10531999|10532819|10532923	14.5	MXE
Ppip5k1	chr2|-|121323193|121323376|121326851|121326914|121321654|121321792|121327644|121327770	10	MXE
LOC102635707	chr2|+|75275289|75275452|75301642|75304346|75273066|75273243|75305450|75305516	-39.3	MXE
Nphp1	chr2|-|127756091|127756168|127757678|127757761|127753972|127754072|127759575|127759686	-10.7	MXE
Golga1	chr2|-|39041226|39041352|39047022|39047134|39039039|39039135|39047596|39047766	-15.3	MXE
Odf2l	chr3|+|145126092|145126225|145127022|145127151|145121801|145124375|145127830|145127890	-11.8	MXE
Gria2	chr3|-|80690403|80690518|80691319|80691434|80689102|80689351|80691702|80691743	-14.4	MXE
Gria2	chr3|-|80690403|80690518|80691319|80691434|80689102|80689351|80692284|80692532	-15.3	MXE
Gria2	chr3|-|80690403|80690518|80691319|80691743|80689102|80689351|80692284|80692532	-13.8	MXE
Susd1	chr4|-|59324867|59324907|59329462|59329721|59315711|59315805|59332936|59333033	20	MXE
Crocc	chr4|-|141020273|141020489|141021653|141021817|141019707|141019932|141022043|141022164	10	MXE
Dnajc16	chr4|-|141784687|141784754|141788888|141789073|141782772|141783106|141790589|141790644	-11.1	MXE
Fkbp15	chr4|-|62324111|62324221|62327812|62327919|62323196|62323304|62329347|62329450	-11.7	MXE
Tpm2	chr4|-|43518643|43518719|43519002|43519078|43518401|43518464|43519226|43519297	-15.8	MXE
5930412G12Rik	chr5|-|128582714|128582987|128584163|128584296|128579129|128579285|128585271|128585406	21.9	MXE
Wbscr27	chr5|+|134933472|134933601|134934288|134934424|134932621|134932847|134940456|134942481	15.3	MXE
Wasf3	chr5|+|146460964|146461140|146465849|146466019|146455543|146455661|146466797|146467064	10	MXE
Gm38413	chr5|-|99742322|99742543|99750341|99750552|99737022|99737066|99751255|99751383	-11.1	MXE
Cox18	chr5|-|90219359|90219523|90222230|90222331|90218911|90219033|90223615|90223996	-16.1	MXE
Slc4a1ap	chr5|+|31540385|31540497|31546179|31546266|31534857|31534927|31548610|31548681	-26.3	MXE
Slc4a1ap	chr5|+|31540385|31540497|31546179|31546266|31534857|31534927|31548613|31548681	-28.6	MXE
Ttll3	chr6|+|113401301|113401497|113405298|113405447|113399666|113399771|113407175|113407419	-11.2	MXE
Mical3	chr6|-|120937555|120937621|120946552|120946603|120935173|120935273|120951300|120951394	-12	MXE
Csgalnact2	chr6|-|118114365|118114447|118119609|118119704|118107451|118109394|118120944|118121123	-13.7	MXE
Etv6	chr6|+|134066306|134066465|134137284|134137417|134035699|134036138|134222864|134223029	-15.4	MXE
Mtmr14	chr6|+|113249870|113249979|113253730|113253806|113240284|113240433|113254089|113254150	-19.6	MXE
Dnhd1	chr7|+|105673789|105674044|105674150|105674288|105668445|105668602|105674419|105674471	19.4	MXE
Gdpd5	chr7|+|99404503|99404653|99405091|99405199|99387103|99387188|99410408|99410491	11.6	MXE
Fam160a2	chr7|-|105385342|105385422|105388183|105388351|105384945|105385151|105388555|105388642	12.4	MXE
Xpo6	chr7|-|126171029|126171142|126174157|126174248|126169128|126169326|126199898|126200408	-10.2	MXE
Acer3	chr7|-|98257695|98257777|98259404|98259457|98251889|98251925|98261586|98261639	-12.1	MXE
Lair1	chr7|-|4010729|4010846|4028706|4029036|4010589|4010632|4063068|4063204	-11.1	MXE
Dlg2	chr7|+|92417223|92417323|92418087|92418133|92386914|92386990|92420631|92420673	-12.3	MXE
Crtc3	chr7|-|80609896|80609932|80616464|80616565|80605747|80605833|80618593|80618656	-22.1	MXE
Axl	chr7|-|25773098|25773125|25773342|25773493|25770632|25770765|25774514|25774725	-16.2	MXE
Cacna1a	chr8|+|84614694|84614791|84615573|84615670|84612284|84612412|84617791|84617897	-12.2	MXE
Fat1	chr8|+|45045732|45045785|45049841|45049877|45045030|45045168|45050780|45052257	-15.1	MXE
Primpol	chr8|-|46581567|46581650|46586342|46586451|46581437|46581484|46586606|46586696	-21	MXE
Sorbs2	chr8|+|45782801|45782960|45785268|45785325|45775588|45775703|45789975|45790025	-23.8	MXE
Primpol	chr8|-|46581567|46581734|46586342|46586451|46581467|46581484|46586606|46586696	-24.5	MXE
Sema3b	chr9|-|107605446|107605587|107606555|107606934|107604968|107605155|107607033|107607092	28.7	MXE
Il18	chr9|+|50555902|50556053|50558405|50558526|50554751|50554977|50565368|50565526	23.6	MXE
Hemk1	chr9|-|107330772|107330822|107336178|107336272|107329323|107329432|107336571|107336663	14.4	MXE
Map4	chr9|+|110072612|110072705|110079780|110079893|110068692|110068985|110081420|110081610	10	MXE
Ncam1	chr9|-|49535208|49535250|49540414|49540417|49523521|49523646|49543010|49543142	-11	MXE
Gria4	chr9|-|4427029|4427144|4432772|4432887|4424319|4424454|4440865|4440904	-15.1	MXE
Gria4	chr9|-|4427029|4427144|4432772|4432887|4424206|4424454|4456004|4456252	-15.4	MXE
D2hgdh	chr1|+|93825239|93825580|93825239|93825319|93826284|93826640	21.3	A5SS
Rpe	chr1|+|66701616|66701648|66701616|66701636|66706445|66706525	12.7	A5SS
Kctd18	chr1|-|57965328|57965540|57965350|57965540|57963067|57963261	11.8	A5SS
Cd46	chr1|-|195076530|195077836|195077653|195077836|195075509|195075557	-15.2	A5SS
Ankrd45	chr1|+|161163266|161164214|161163266|161163405|161167711|161170510	-13.9	A5SS
Rev1	chr1|-|38087970|38088674|38088000|38088674|38085544|38085652	-13.7	A5SS
Stat1	chr1|+|52119911|52120072|52119911|52120035|52122590|52122721	-16.8	A5SS
Pld5	chr1|-|176139954|176140098|176139961|176140098|176089870|176090039	-17.8	A5SS
Slc26a10	chr10|-|127177786|127178090|127177937|127178090|127177086|127177169	16.3	A5SS
Zfp672	chr11|-|58322568|58322729|58322599|58322729|58319323|58319590	21.5	A5SS
Tmc6	chr11|-|117769747|117770544|117770468|117770544|117769392|117769526	37.3	A5SS
Itgb4	chr11|+|115997949|115998154|115997949|115998145|115999797|115999955	16.5	A5SS
Itga3	chr11|-|95046448|95046590|95046476|95046590|95044474|95045763	-12.3	A5SS
Slc43a2	chr11|+|75532125|75532427|75532125|75532208|75532587|75532788	-22.6	A5SS
Cant1	chr11|-|118418929|118419118|118418971|118419118|118417573|118417654	-12.2	A5SS
Wdr81	chr11|-|75447830|75448029|75447918|75448029|75445403|75446093	-21.6	A5SS
Mrpl55	chr11|+|59202502|59202719|59202502|59202672|59204174|59204255	-22.6	A5SS
Osbp2	chr11|-|3773705|3773954|3773717|3773954|3726318|3726575	-24.1	A5SS
Plekhh3	chr11|-|101165050|101165187|101165059|101165187|101164658|101164791	-25.8	A5SS
Zfyve1	chr12|-|83596403|83596979|83596744|83596979|83594397|83595322	25.1	A5SS
Gm4419	chr12|+|21417706|21418082|21417706|21418015|21418215|21418290	17.9	A5SS
Nin	chr12|-|70025379|70025481|70025406|70025481|70020833|70021031	14.9	A5SS
2700097O09Rik	chr12|-|55059374|55059578|55059456|55059578|55057241|55057352	-27.8	A5SS
Agtpbp1	chr13|-|59557097|59557347|59557222|59557347|59544386|59544451	-14.4	A5SS
Lgals8	chr13|-|12461240|12461738|12461426|12461738|12459173|12459316	-16.8	A5SS
Adra1a	chr14|+|66727445|66728000|66727445|66727684|66731563|66740079	-27.2	A5SS
LOC102640344	chr15|+|78121984|78124303|78121984|78123166|78124744|78124871	33.3	A5SS
C030006K11Rik	chr15|-|76723592|76723845|76723654|76723845|76723170|76723219	21.4	A5SS
Gsdmd	chr15|+|75866545|75866709|75866545|75866690|75866789|75866863	11.9	A5SS
Cbx7	chr15|-|79918239|79918476|79918276|79918476|79915803|79918050	12.9	A5SS
1700088E04Rik	chr15|-|79140768|79140992|79140880|79140992|79139237|79139300	-12.2	A5SS
Setd4	chr16|-|93603565|93603961|93603787|93603961|93601637|93601798	43.6	A5SS
Setd4	chr16|-|93598316|93599307|93599211|93599307|93597360|93597420	24.9	A5SS
Hira	chr16|+|18895902|18896046|18895902|18895927|18896453|18896564	-17.5	A5SS
LOC102633149	chr16|-|77420106|77421092|77420110|77421092|77413742|77414044	-12.6	A5SS
Top3b	chr16|+|16870711|16871055|16870711|16870829|16877831|16878016	-11.2	A5SS
Prdm15	chr16|-|97803415|97803841|97803709|97803841|97799553|97799637	-16.8	A5SS
Tsc2	chr17|-|24631940|24632111|24631944|24632111|24630912|24630999	12.6	A5SS
Adamts10	chr17|+|33538570|33538701|33538570|33538695|33543197|33543305	11.6	A5SS
Csnk1g3	chr18|+|53936852|53936948|53936852|53936942|53948047|53948154	-11.7	A5SS
Poli	chr18|-|70525343|70525528|70525375|70525528|70523162|70523399	-11.1	A5SS
Ehbp1l1	chr19|-|5719947|5720407|5720184|5720407|5717038|5717196	37.8	A5SS
Psd	chr19|-|46326400|46326866|46326462|46326866|46326166|46326222	13.4	A5SS
Tcf7l2	chr19|+|55910578|55910681|55910578|55910669|55912558|55912645	-23.3	A5SS
Pdzd7	chr19|-|45033801|45034017|45033922|45034017|45033634|45033685	-14.8	A5SS
Oprl1	chr2|+|181715689|181716535|181715689|181715946|181717954|181718093	20.9	A5SS
Rassf2	chr2|-|132029691|132029876|132029750|132029876|132012561|132012652	15.4	A5SS
Ggt7	chr2|-|155504691|155504821|155504703|155504821|155503411|155503521	-11.1	A5SS
Wdsub1	chr2|-|59882411|59882617|59882477|59882617|59878129|59878587	-13.7	A5SS
Garnl3	chr2|-|33104848|33105023|33104852|33105023|33085874|33085944	-17.2	A5SS
Mgme1	chr2|+|144270903|144271343|144270903|144271072|144271914|144272484	-16.1	A5SS
Sema6c	chr3|+|95160438|95160712|95160438|95160702|95162614|95162663	13.6	A5SS
Col24a1	chr3|+|145481072|145481129|145481072|145481121|145484645|145484699	12.7	A5SS
Rfx5	chr3|+|94953067|94954251|94953067|94954181|94955014|94955136	15.3	A5SS
Gria2	chr3|-|80691319|80692532|80692284|80692532|80690403|80690518	-11	A5SS
Faah	chr4|-|116000646|116000827|116000688|116000827|116000048|116000088	24	A5SS
Wdr31	chr4|-|62470711|62470895|62470818|62470895|62468836|62468933	13	A5SS
Ubxn11	chr4|+|134109559|134109658|134109559|134109645|134112514|134112609	12.1	A5SS
Cfap74	chr4|+|155462730|155462865|155462730|155462793|155463002|155463112	-14.5	A5SS
Pgd	chr4|-|149159995|149160128|149160058|149160128|149157960|149158095	-10.8	A5SS
Rmdn1	chr4|+|19601355|19601606|19601355|19601443|19602642|19602673	-14.6	A5SS
Gm26881	chr4|+|43051236|43051692|43051236|43051377|43053153|43053256	-11.4	A5SS
Col27a1	chr4|+|63293200|63293261|63293200|63293254|63293469|63293523	-16.6	A5SS
Col27a1	chr4|+|63258151|63258196|63258151|63258188|63263718|63263772	-48.1	A5SS
Fam175a	chr5|-|100806767|100806890|100806778|100806890|100805897|100806489	16	A5SS
Git2	chr5|-|114743730|114743880|114743775|114743880|114739032|114739281	13.9	A5SS
Mrps17	chr5|+|129715683|129715941|129715683|129715894|129716726|129716866	11.1	A5SS
Jakmip1	chr5|+|37135555|37135645|37135555|37135633|37141612|37141816	-11.8	A5SS
Cep135	chr5|+|76638063|76638509|76638063|76638266|76638921|76639026	-13	A5SS
Rnf32	chr5|+|29195992|29196112|29195992|29196084|29196579|29196645	-14.8	A5SS
Prss36	chr7|-|127935446|127935665|127935501|127935665|127934389|127934627	41.8	A5SS
Gas2	chr7|+|51862279|51862645|51862279|51862444|51864281|51864369	-20.6	A5SS
Cnot3	chr7|+|3645288|3646065|3645288|3645595|3650800|3650875	-19.4	A5SS
Lair1	chr7|-|4055796|4055953|4055917|4055953|4028706|4029036	-22.3	A5SS
Chd9	chr8|+|91036325|91036598|91036325|91036550|91037406|91037575	23.2	A5SS
Slc27a1	chr8|+|71569341|71569448|71569341|71569432|71570720|71570888	13.8	A5SS
Rnf170	chr8|+|26119365|26119959|26119365|26119600|26120439|26120563	-10.1	A5SS
Il34	chr8|-|110805733|110805944|110805741|110805944|110755230|110755650	-26.6	A5SS
Fam214a	chr9|+|75023584|75023746|75023584|75023653|75025650|75025847	12.1	A5SS
Bbs9	chr9|+|22475552|22476190|22475552|22476055|22476569|22476625	11.6	A5SS
Keap1	chr9|-|21238792|21239332|21239075|21239332|21237070|21237756	-17.1	A5SS
Neil1	chr9|-|57144523|57144737|57144637|57144737|57144186|57144314	-10.7	A5SS
Keap1	chr9|-|21238907|21239332|21239075|21239332|21237070|21237756	-10.4	A5SS
4930578C19Rik	chrX|-|18416741|18419246|18418323|18419246|18414166|18416093	-32.1	A5SS
Cspp1	chr1|+|10084012|10085952|10085746|10085952|10083500|10083558	21.8	A3SS
Osgepl1	chr1|+|53317901|53318289|53317906|53318289|53314855|53315099	13.8	A3SS
Atg9a	chr1|-|75190822|75190880|75190822|75190877|75191486|75191778	12.7	A3SS
Sntg1	chr1|-|8447979|8448143|8447979|8448132|8463393|8463465	10.4	A3SS
Usp37	chr1|-|74444412|74444528|74444412|74444492|74450494|74450555	-14.1	A3SS
Fam163a	chr1|-|156079951|156080113|156079951|156080066|156081391|156081413	-12.5	A3SS
Fam163a	chr1|-|156079951|156080171|156079951|156080066|156081391|156081413	-15.4	A3SS
Dock10	chr1|-|80540456|80540578|80540456|80540551|80541227|80541339	-23.6	A3SS
Syt1	chr10|-|108636550|108636673|108636550|108636664|108642213|108642398	15.4	A3SS
Rufy2	chr10|+|63004613|63004776|63004656|63004776|63002182|63002280	13.6	A3SS
Pan2	chr10|+|128314179|128314316|128314182|128314316|128313841|128314041	-11.4	A3SS
Rab36	chr10|+|75038357|75038520|75038432|75038520|75036894|75037321	-13.1	A3SS
Rhot1	chr11|+|80264243|80264387|80264313|80264387|80257513|80257636	21.8	A3SS
Msi2	chr11|-|88348783|88348992|88348783|88348938|88366784|88366847	18	A3SS
Zfp354a	chr11|+|51059785|51060154|51060071|51060154|51059243|51059402	21.3	A3SS
Tsen54	chr11|+|115821570|115821716|115821655|115821716|115820378|115821007	11.3	A3SS
Jmjd4	chr11|+|59453808|59454059|59453877|59454059|59453510|59453645	10.3	A3SS
Foxk2	chr11|+|121306767|121309896|121306770|121309896|121298558|121298855	10.7	A3SS
Hif1a	chr12|+|73926553|73926747|73926556|73926747|73907866|73908324	24.9	A3SS
Unc79	chr12|+|103108115|103108298|103108217|103108298|103104608|103104895	-16.1	A3SS
Rnf44	chr13|-|54683960|54684089|54683960|54684075|54684337|54684488	18.8	A3SS
Bdp1	chr13|-|100025396|100025655|100025396|100025652|100027434|100027471	17.4	A3SS
Nol8	chr13|+|49654346|49654502|49654350|49654502|49653077|49653682	13.6	A3SS
Bdp1	chr13|-|100030784|100030989|100030784|100030932|100035083|100035270	-14.1	A3SS
Msh3	chr13|-|92351230|92351451|92351230|92351360|92353224|92353342	-19.7	A3SS
Gm35161	chr13|+|69031384|69031555|69031388|69031555|69027825|69027912	-13.9	A3SS
Gm35161	chr13|+|69031384|69031555|69031388|69031555|69002770|69002912	-19.5	A3SS
Brd9	chr13|+|73942690|73942806|73942693|73942806|73941943|73942595	-21.3	A3SS
Lrrc16a	chr13|-|24019563|24019713|24019563|24019710|24022495|24022636	-24.2	A3SS
Prpf4b	chr13|+|34899314|34899455|34899351|34899455|34899108|34899223	-29.3	A3SS
Zmiz1	chr14|+|25646716|25647007|25646734|25647007|25645658|25645857	28.9	A3SS
Cog3	chr14|-|75742340|75742506|75742340|75742475|75743565|75743627	23.5	A3SS
Acin1	chr14|-|54653213|54653317|54653213|54653278|54653534|54653685	20.8	A3SS
Kctd9	chr14|+|67737559|67737711|67737605|67737711|67733346|67733442	14.9	A3SS
Gm16973	chr14|-|56699148|56699374|56699148|56699306|56700819|56701000	-23.7	A3SS
Adra1a	chr14|+|66727777|66740079|66731563|66740079|66727445|66727684	-58.3	A3SS
Gm31075	chr15|-|95184879|95185079|95184879|95185070|95185481|95187066	15.5	A3SS
Bin2	chr15|-|100644812|100645539|100644812|100645536|100649079|100649162	10.8	A3SS
Ly6a	chr15|-|74997534|74997632|74997534|74997617|74997847|74998031	-23	A3SS
Nxpe3	chr16|-|55890581|55890849|55890581|55890811|55895287|55896773	14.9	A3SS
Slc7a4	chr16|-|17574951|17575968|17574951|17575965|17576639|17576893	12.2	A3SS
Tsc2	chr17|-|24604827|24604992|24604827|24604989|24607436|24607531	10.4	A3SS
Mdga1	chr17|-|29840796|29840948|29840796|29840896|29842118|29842406	13.3	A3SS
Daam2	chr17|-|49474168|49474407|49474168|49474252|49476447|49476555	-19.6	A3SS
Cyp4f14	chr17|-|32916687|32916889|32916687|32916886|32917331|32917351	-19.8	A3SS
Fgd2	chr17|+|29368122|29368330|29368183|29368330|29367920|29367979	-24.2	A3SS
Spink10	chr18|+|62659871|62659987|62659875|62659987|62658812|62658850	14.4	A3SS
Pprc1	chr19|+|46071518|46071585|46071524|46071585|46071276|46071411	12.3	A3SS
Cpsf7	chr19|+|10532130|10532334|10532257|10532334|10531780|10531999	14.4	A3SS
Tle4	chr19|-|14517771|14517976|14517771|14517973|14544787|14544862	-12.7	A3SS
Pcnx3	chr19|-|5681431|5681574|5681431|5681553|5683276|5683412	-16.9	A3SS
Celf1	chr2|+|91006619|91006695|91006631|91006695|91004700|91004862	19.2	A3SS
Phf21a	chr2|+|92326912|92327164|92326915|92327164|92320228|92320459	16.6	A3SS
Samd10	chr2|-|181597427|181597609|181597427|181597593|181598931|181599147	-12.2	A3SS
Wdsub1	chr2|-|59861560|59861740|59861560|59861737|59862619|59862726	-12.2	A3SS
Ttpal	chr2|+|163607208|163607674|163607211|163607674|163602313|163602414	-13.7	A3SS
Snhg17	chr2|-|158359181|158359432|158359181|158359331|158360463|158360599	-19.5	A3SS
Prpf40a	chr2|-|53145823|53145927|53145823|53145915|53146093|53146208	-16.7	A3SS
Mtg2	chr2|+|180078003|180078142|180078077|180078142|180071793|180071886	-25.5	A3SS
Bdh2	chr3|+|135285514|135285667|135285587|135285667|135281220|135281368	25.5	A3SS
Crtc2	chr3|+|90262836|90262980|90262913|90262980|90262450|90262714	10.9	A3SS
Amigo1	chr3|+|108187090|108192286|108187125|108192286|108186288|108186678	-12	A3SS
Gpr88	chr3|-|116249653|116252732|116249653|116252729|116253171|116253470	-16.4	A3SS
P2ry14	chr3|-|59114622|59116291|59114622|59116061|59130493|59130762	-26	A3SS
Gm13111	chr4|+|154654316|154655252|154654827|154655252|154648028|154649719	49.4	A3SS
Chd5	chr4|+|152370504|152370642|152370507|152370642|152367828|152368029	21.2	A3SS
Usp48	chr4|+|137615712|137615841|137615715|137615841|137613681|137613861	13.7	A3SS
Grin3a	chr4|-|49661610|49665622|49661610|49665565|49670023|49670100	10	A3SS
Hook1	chr4|+|96015664|96016443|96016408|96016443|96014807|96014901	10.8	A3SS
Eif4g3	chr4|+|138120345|138120454|138120348|138120454|138105313|138105436	11.8	A3SS
Wwp1	chr4|-|19672418|19672543|19672418|19672527|19673155|19673294	12.1	A3SS
Trim32	chr4|+|65613128|65616240|65613131|65616240|65604985|65605069	10.8	A3SS
Ccdc163	chr4|+|116709239|116709619|116709437|116709619|116708797|116709094	19.5	A3SS
Ccdc163	chr4|+|116714015|116714149|116714087|116714149|116712722|116712826	-25.3	A3SS
Gigyf1	chr5|+|137524650|137524841|137524653|137524841|137524188|137524413	13.4	A3SS
Adam22	chr5|-|8086593|8087814|8086593|8086623|8087981|8088068	47.9	A3SS
Gigyf1	chr5|+|137518687|137518986|137518877|137518986|137518481|137518612	11.3	A3SS
Zscan25	chr5|+|145283351|145283780|145283378|145283780|145280480|145280627	11.8	A3SS
Cox18	chr5|-|90218911|90219036|90218911|90219033|90219359|90219523	-12.1	A3SS
Vgf	chr5|+|137029548|137029635|137029622|137029635|137028599|137028677	-30.5	A3SS
Chd4	chr6|+|125100777|125100993|125100798|125100993|125100467|125100589	16.1	A3SS
Lsp1	chr7|+|142494235|142494604|142494240|142494604|142490558|142490665	18.9	A3SS
Cpeb1	chr7|-|81372011|81372203|81372011|81372200|81436202|81436377	17.6	A3SS
Itgam	chr7|+|128101633|128101846|128101636|128101846|128101415|128101556	17.1	A3SS
Tmem219	chr7|-|126897025|126897227|126897025|126897224|126898223|126898278	-10.1	A3SS
Homer2	chr7|-|81618575|81618715|81618575|81618682|81624251|81624344	-10.4	A3SS
Map6	chr7|+|99321093|99321285|99321165|99321285|99320498|99320584	-18	A3SS
Flt3l	chr7|-|45131182|45131566|45131182|45131431|45132068|45132113	-21.1	A3SS
Nat14	chr7|+|4923207|4923329|4923210|4923329|4922645|4922908	-19.6	A3SS
Fxyd1	chr7|-|31054305|31054434|31054305|31054370|31055317|31055482	-22.6	A3SS
C230057M02Rik	chr8|-|122729770|122736443|122729770|122736425|122738777|122738893	33.1	A3SS
Tma16	chr8|-|66482505|66482599|66482505|66482543|66484057|66484170	12.3	A3SS
Aste1	chr9|+|105401458|105401686|105401475|105401686|105396544|105397858	15.4	A3SS
Igdcc4	chr9|+|65124611|65125422|65125284|65125422|65123775|65124189	43.6	A3SS
Rbm6	chr9|-|107852124|107853674|107852124|107853403|107860348|107860459	10.2	A3SS
Tmem25	chr9|-|44798663|44798760|44798663|44798757|44799081|44799270	13.8	A3SS
Setd2	chr9|+|110592398|110592579|110592401|110592579|110590387|110590436	12	A3SS
Mrpl4	chr9|+|21007263|21007540|21007363|21007540|21006826|21006944	15.1	A3SS
Foxred1	chr9|-|35205588|35205718|35205588|35205690|35205859|35206020	11	A3SS
Celf6	chr9|+|59604129|59604210|59604132|59604210|59603447|59603597	-13	A3SS
Robo4	chr9|+|37410678|37410838|37410699|37410838|37410381|37410489	-18.1	A3SS
Igdcc4	chr9|+|65126754|65126928|65126757|65126928|65125284|65125422	-21	A3SS
Hspb2	chr9|-|50751071|50751733|50751071|50751451|50752176|50752354	-43.2	A3SS
Irak1	chrX|-|74022472|74022664|74022472|74022661|74022848|74022952	-10.8	A3SS
Enox2	chrX|-|49018782|49018894|49018782|49018891|49023093|49023201	-11.4	A3SS
