# Supplementary material for: Rett syndrome linked to defects in forming the MeCP2/Rbfox/LASR complex in mouse models
Source: Nat Commun. 2021 Oct 1;12:5767. doi: 10.1038/s41467-021-26084-3 (PMC8486766; doi:10.1038/s41467-021-26084-3)
Supplement: Supplementary file 6 — Dataset 5 [file 41467_2021_26084_MOESM6_ESM.xlsx]

## Sheet: Supplementary Data 5
Supplementary Data 5 Overlapped splicing changes between MeCP2 KO and T158M mice
Gene name	Chromosome/strand/genomic exon position	KO ΔPSI	T158M ΔPSI	AS type
Dock10	chr1|-|80522184|80522190|80515488|80515635|80523715|80523829	-18.6	-14.7	SE
Dock10	chr1|-|80528232|80528331|80526223|80526330|80528648|80528706	41.3	13.2	SE
Fn1	chr1|-|71613762|71614035|71612467|71612650|71615359|71615551	11	10	SE
Map4k4	chr1|-|40003756|40003987|40001429|400001591|40004806|40004913	-10	-10	SE
Ahi1	chr10|+|21070287|21070543|21058152|21058250|21072542|21072601	-18.6	-12.8	SE
Epb41l2	chr10|+|25499775|25499943|25495444|25495591|25501577|25501631	-18.2	-21.8	SE
Rhbdf1	chr11|-|32215575|32215680|32214909|32215123|32215933|32216064	-15.5	-9.9	SE
Gria1	chr11|+|57309768|57309883|57289247|57289495|57310607|57310722	-17.1	-16.2	SE
Gria1	chr11|+|57310607|57310722|57309768|57309883|57317665|57317800	14.4	10	SE
Arhgap44	chr11|-|65012906|65012924|65009881|65010039|65021940|65022121	23.3	22	SE
Rpain	chr11|+|70974993|70975040|70974068|70974132|70977657|70977933	-27	-18.2	SE
Cacna1g	chr11|-|94423670|94423724|94418818|94418970|94425763|94425977	33.9	16.9	SE
Pelp1	chr11|-|70406256|70406321|70401916|70402066|70409763|70410031	-11.1	-11.9	SE
Gm11419	chr11|+|81978747|81979180|81976030|81976151|81983280|81983372	-16	-29.9	SE
Strada	chr11|-|106170953|106171077|106168308|106168480|106171155|106171264	16.3	10.4	SE
Strada	chr11|-|106180954|106180983|106173678|106173781|106187124|106187180	14.9	12	SE
Asap2	chr12|+|21214361|21214370|21213138|21213225|21217974|21218078	-15.4	-17	SE
Max	chr12|-|76961262|76961289|76953168|76953276|76961989|76962248	10.9	15.4	SE
Nrxn3	chr12|+|90199146|90199236|90168919|90169091|90204510|90204818	20	18.8	SE
Prima1	chr12|-|103199782|103199914|103197263|103197351|103202648|103202778	-29.7	-27.8	SE
Papola	chr12|+|105833099|105833162|105829056|105829277|105834709|105834784	-12.2	-14.7	SE
Zdhhc20	chr14|-|57839089|57839205|57832773|57836646|57840828|57840918	-11.9	-10.6	SE
Tdrd3	chr14|+|87458760|87458822|87457033|87457118|87472075|87472236	-11	-14.5	SE
Camk2g	chr14|-|20757665|20757728|20755658|20755702|20760143|20760186	-10	-10.3	SE
Cadps	chr14|-|12457682|12457829|12454163|12454319|12465858|12466000	-10	-10	SE
Erc2	chr14|+|28029433|28029469|28025032|28025173|28040342|28040536	-16.5	-10	SE
Cadps	chr14|-|12468345|12468366|12467022|12467179|12473408|12473515	-25.3	-10	SE
Rims2	chr15|+|39469154|39469202|39462497|39462610|39472333|39472464	-24.2	-10	SE
Aifm3	chr16|+|17506898|17506919|17506229|17506334|17507126|17507482	-24.2	-16.4	SE
Pigq	chr17|-|25931673|25931827|25930957|25931038|25934757|25934878	-20.7	-10.1	SE
Prr3	chr17|-|35978710|35978781|35978380|35978443|35979126|35979255	-11.3	-10.9	SE
Nrxn1	chr17|-|90163791|90163881|90162113|90162433|90208322|90208494	13.2	10	SE
AW554918	chr18|+|25339713|25340384|25289938|25290066|25344863|25344962	11.2	31.4	SE
Nrxn2	chr19|+|6513715|6513805|6509777|6509949|6516922|6517248	12.9	13	SE
Vldlr	chr19|+|27246592|27246676|27245534|27245681|27247009|27247090	-15.4	-10	SE
Syt7	chr19|+|10421756|10421888|10417962|10418042|10435549|10435685	10.1	14.6	SE
Ablim1	chr19|-|57059084|57059204|57051129|57051234|57061252|57061382	-15	-14	SE
Grin1	chr2|-|25311342|25311405|25310374|25310475|25313427|25313604	-18.2	-10	SE
Golga1	chr2|-|39052955|39053030|39052003|39052101|39056059|39056150	-11.7	-13.7	SE
Zscan29	chr2|-|121169198|121169403|121166043|121166718|121169809|121171125	-29.9	-20.4	SE
Epb41l1	chr2|+|156483464|156483698|156438584|156438633|156493903|156494094	-19.4	-17.9	SE
Mtg2	chr2|+|180078003|180078142|180073139|180073233|180078618|180078823	16.2	13.1	SE
Ambra1	chr2|+|91805023|91805110|91772290|91773747|91810029|91810209	10.6	16	SE
Fnbp1	chr2|-|31052984|31053167|31044881|31044896|31054023|31054218	10	11.6	SE
Pex5l	chr3|-|33080464|33080536|33014964|33015076|33142848|33143273	-12.9	-10.5	SE
Gria2	chr3|-|80690403|80690518|80682903|80689351|80691319|80691434	11.9	12.7	SE
Gria2	chr3|-|80691319|80691434|80684934|80690518|80692284|80692532	-18.3	-14.9	SE
Gria2	chr3|-|80691319|80691743|80690403|80690518|80692284|80692532	-11.8	-10.8	SE
Nlgn1	chr3|-|25920177|25920237|25912641|25912794|26133241|26134052	17.7	10.2	SE
Syt6	chr3|+|103630901|103630969|103626981|103627111|103632446|103635178	10.7	18	SE
Syt6	chr3|+|103630901|103630969|103626981|103627132|103632446|103635178	10	18	SE
Col15a1	chr4|+|47288477|47288503|47287029|47287092|47289333|47289402	-24.7	-45.6	SE
Camta1	chr4|-|151071425|151071456|151059522|151062855|151073987|151074062	-18.4	-15.5	SE
Morn1	chr4|+|155093270|155093633|155093061|155093149|155101265|155101362	-18.9	-36	SE
Csf3r	chr4|+|126034169|126034575|126032095|126032299|126035298|126035378	14.4	11.1	SE
Rcc1	chr4|-|132338050|132338238|132337730|132337910|132339924|132340006	22.5	12.4	SE
Gtf2i	chr5|-|134306531|134306727|134295509|134295613|134311672|134313200	30.6	31.7	SE
C2cd5	chr6|-|143059145|143059211|143050124|143050239|143061752|143061861	-21.6	-16.3	SE
C2cd5	chr6|-|143073662|143073787|143072542|143072694|143078262|143078461	-27.9	-20.4	SE
Adcyap1r1	chr6|+|55491226|55491310|55484941|55485033|55494076|55494206	-13.1	-10	SE
St7	chr6|+|17905706|17905842|17904896|17904969|17906407|17906510	-22	-10	SE
Kcnc3	chr7|+|44598805|44598933|44598380|44598575|44600673|44600743	25.6	19.5	SE
Haus8	chr8|-|71269225|71269284|71263051|71263104|71272283|71272522	-20.4	-17.5	SE
Sorbs2	chr8|+|45785268|45785325|45782801|45782960|45789975|45790025	10.2	16.3	SE
Cep44	chr8|-|56549224|56549384|56547387|56547524|56550544|56550874	-16.9	-14.7	SE
Sipa1l2	chr8|-|125423192|125423246|125422578|125422702|125433177|125433309	-13.5	-11.7	SE
Gria4	chr9|-|4427029|4427144|4424206|4424454|4432772|4432887	10.9	12	SE
Gria4	chr9|-|4432772|4432887|4427028|4427144|4440865|4440904	-30	-14.5	SE
Arpp21	chr9|-|112147422|112147482|112143308|112143538|112149334|112149372	10.5	10	SE
Cfap100	chr6|-|90409341|90409650|90409341|90409493|90409601|90409650	-12.3	-23.2	RI
Rims1	chr1|-|22630411|22630480|22726929|22727010|22596370|22596584|22805560|22805724	11.7	18.1	MXE
Raph1	chr1|-|60510416|60510491|60518979|60519060|60503517|60503595|60525591|60526100	-12	-17.4	MXE
Gria1	chr11|+|57309768|57309883|57310607|57310722|57289247|57289495|57317665|57317800	-17.7	-14.5	MXE
D130020L05Rik	chr12|+|101084283|101084499|101086187|101086352|101082450|101084025|101088041|101088927	21.5	12	MXE
Cacna1a	chr8|+|84614694|84614791|84615573|84615670|84612284|84612412|84617791|84617897	-12.7	-12.2	MXE
Gria4	chr9|-|4427029|4427144|4432772|4432887|4424319|4424454|4440865|4440904	-17.1	-15.1	MXE
Zfp672	chr11|-|58322568|58322729|58322599|58322729|58319732|58319954	15.8	21.5	A5SS
Plekhh3	chr11|-|101165050|101165187|101165059|101165187|101164658|101164791	-16.5	-25.8	A5SS
Gria2	chr3|-|80691319|80692532|80692284|80692532|80690403|80690518	-15.9	-11	A5SS
Gm26881	chr4|+|43051236|43051692|43051236|43051377|43053153|43053256	-12.2	-11.4	A5SS
Dock10	chr1|-|80540456|80540578|80540456|80540551|80541227|80541339	-36.5	-23.6	A3SS
Syt1	chr10|-|108636550|108636673|108636550|108636664|108642213|108642398	11.6	15.4	A3SS
Gm16973	chr14|-|56699148|56699374|56699148|56699306|56700819|56701000	-25.7	-23.7	A3SS
Tle4	chr19|-|14517771|14517976|14517771|14517973|14544787|14544862	-10.9	-12.7	A3SS
