# Supplementary material for: Rett syndrome linked to defects in forming the MeCP2/Rbfox/LASR complex in mouse models
Source: Nat Commun. 2021 Oct 1;12:5767. doi: 10.1038/s41467-021-26084-3 (PMC8486766; doi:10.1038/s41467-021-26084-3)
Supplement: Supplementary file 9 — Source Data [file 41467_2021_26084_MOESM9_ESM.zip › Source Data.xlsx]

## Sheet: Fig. 1a-c
Red rectangles correspond to area cut for figures in the manuscript
	coomassie blue staining										western blot analysis with indicated antibodies
	western blot analysis with indicated antibodies

## Sheet: Fig. 2b-g
Red rectangles correspond to area cut for figures in the manuscript
Blue rectangles correspond to biological replicates
	western blot analysis with indicated antibodies														western blot analysis with indicated antibodies
	quantification of blots shown above
	measurement of gray value
				lane 1	lane 2	lane 3	lane 4	lane 5	lanr 6	lane 7	lane 8	lane 9
	#1	GFP-RBFOX2 input		0.06	128.06	0.29	144.63	157	176.37	175.99	169.67	182.27
		GFP-RBFOX2 IP		0	0	0	162.61	205.1	209.29	53.39	37.5	147.38
		IP/input		0	0	0	1.12432	1.30637	1.18665	0.30337	0.221017	0.808581
		IP/input relative to FL		0	0	0	100	116.192	105.544	26.9826	19.6579	71.9175
	#2	GFP-RBFOX2 input		2.37	119.57	3.45	130.36	133.57	135.76	132.28	150.04	142.38
		GFP-RBFOX2 IP		0	0	0	119.86	150.6	140.88	10.3	22.98	158.34
		IP/input		0	0	0	0.919454	1.1275	1.03771	0.0778651	0.153159	1.11209
		IP/input relative to FL		0	0	0	100	122.627	112.862	8.46863	16.6576	120.952
	#3	GFP-RBFOX2 input		0	144.12	0	165.57	168.28	161.96	147.47	144.13	139.05
		GFP-RBFOX2 IP		0	0	0	163.5	153.73	157.31	21.4	15.62	155.48
		IP/input		0	0	0	0.987498	0.913537	0.971289	0.145114	0.108374	1.11816
		IP/input relative to FL		0	0	0	100	92.5103	98.3586	14.6951	10.9746	113.232
			average	0	0	0	100	110.443	105.588	16.7154	15.7634	102.034
			SD	0	0	0	0	15.8601	7.25177	9.42086	4.41016	26.3654
	coomassie blue staining										coomassie blue staining
	quantification of blots shown above										quantification of blots shown above
	measurement of gray value										measurement of gray value
				GST	WT	∆MBD	∆ID							GST	MBD	ID	MBD-ID
	#1	His-RBFOX2 input		81.88							#1	His-RBFOX2 input		130.73
		Pulled-RBFOX2		0.52	64.29	9.3	16.88					Pulled-RBFOX2		1.41	9.01	7.11	111.86
		Pulled/input (%)		0.635076	78.5173	11.3581	20.6155					Pulled/input (%)		1.07856	6.89207	5.43869	85.5657
	#2	His-RBFOX2 input		62.22							#2	His-RBFOX2 input		218.06
		Pulled-RBFOX2		0.65	42.17	9.58	11.75					Pulled-RBFOX2		3.85	22.92	14.82	163.97
		Pulled/input (%)		1.04468	67.7756	15.397	18.8846					Pulled/input (%)		1.76557	10.5109	6.79629	75.1949
	#3	His-RBFOX2 input		66.56							#3	His-RBFOX2 input		233.71
		Pulled-RBFOX2		1.32	52.52	3.9	9.33					Pulled-RBFOX2		3.35	20.53	37.65	140.63
		Pulled/input (%)		1.98317	78.9062	5.85938	14.0174					Pulled/input (%)		1.4334	8.78439	16.1097	60.1729
		average		1.22098	75.0664	10.8715	17.8392					average		1.42584	8.72911	9.44823	73.6445
		SD		0.691124	6.31699	4.78739	3.42103					SD		0.343567	1.81003	5.80881	12.7672
	western blot analysis with indicated antibodies
	Fig. 2g
	quantification of blots shown above
	measurement of gray value
						FL	∆NTD	∆CTD	∆TRD	∆MBD	∆ID
	#1					10.4	10.09	5.91	6.06	0	0.27
	#2					9.94	11.95	3.65	1.14	0.55	0.34
	#3					7.03	7.32	1.9	4.9	0.76	1.03
	#1 relative amount of MeCP2 proteins in fration no.8 (%)					100	110.596	64.779	66.4231	0	2.95944
	#2 relative amount of MeCP2 proteins in fration no.8 (%)					100	130.983	40.0073	12.4954	6.0285	3.72671
	#3 relative amount of MeCP2 proteins in fration no.8 (%)					100	80.2338	20.8257	53.7084	8.33029	11.2897
					average	100	107.271	41.8707	44.209	4.78626	5.99196
					SD	0	25.5373	22.0358	28.1909	4.30184	4.60402

## Sheet: Fig. 3a-e
Red rectangles correspond to area cut for figures in the manuscript
Blue rectangles correspond to biological replicates
	western blot analysis with indicated antibodies								western blot analysis with indicated antibodies
	western blot analysis with indicated antibodies
										quantification of blots shown above
										measurement of gray value
													hnRNP M	hnRNP H1	hnRNP C				hnRNP M	hnRNP H1	hnRNP C
										#1	WT input		225.41	241.28	308.67		KO input		202.63	245.87	327.57
											WT IP		151.05	220.07	213.94		KO IP		14.42	21.52	64.69
											WT IP/input		0.670112	0.912094	0.693103		KO IP/input		0.0711642	0.0875259	0.197485
											IP/input relative to WT		100	100	100		IP/input relative to WT		10.6197	9.59615	28.4928
										#2	WT input		241.32	105.78	234.9		KO input		232.79	93.8	315.16
											WT IP		158.26	128.02	264.79		KO IP		16.92	18.19	32.2
											WT IP/input		0.65581	1.21025	1.12725		KO IP/input		0.0726835	0.193923	0.10217
											IP/input relative to WT		100	100	100		IP/input relative to WT		11.083	16.0234	9.06371
										#3	WT input		176.52	143.94	250.24		KO input		163.41	144.4	253.23
											WT IP		125.16	191.65	259.68		KO IP		21.34	37.06	36.43
											WT IP/input		0.709041	1.33146	1.03772		KO IP/input		0.130592	0.256648	0.143861
											IP/input relative to WT		100	100	100		IP/input relative to WT		18.4181	19.2757	13.8632
											average (WT)		100	100	100		average (KO)		13.3736	14.9651	17.1399
											SD (WT)		0	0	0		SD (KO)		4.37477	4.92581	10.1205
	Fig. 3e
	values for scatter plot
	chr.strand.exonStart_0base.exonEnd.upstreamES.upstreamEE.downstreamES.downstreamEE									geneSymbol	WT_vs_MeCP2_KO.IncLevelDifference%	WT_vs_RBFOX2_KI.IncLevelDifference%
	chr1:-:114749973:114750207:114739752:114739890:114757924:114757969									CSDE1	10.4	10.8
	chr1:-:1388491:1388510:1387953:1388065:1388625:1388743									CCNL2	21.4	21.4
	chr1:-:1390765:1392803:1390765:1390865:1392678:1392803									CCNL2	32.5	62.4
	chr1:-:1391296:1391575:1390765:1390865:1392678:1392716									CCNL2	33.1	70.2
	chr1:-:144426277:144426450:144427817:144427990:144425516:144425568:144428605:144428657									NBPF15	45.1	62.7
	chr1:-:151365767:151366453:151365767:151365846:151366721:151366904									SELENBP1	25.5	31.7
	chr1:-:151889982:151890214:151889213:151889373:151895007:151895194									THEM4	24.2	17.4
	chr1:-:156245141:156245238:156244689:156244911:156245534:156245661									PAQR6	21.8	16.5
	chr1:-:197100430:197105185:197095997:197096164:197117788:197117983									ASPM	-10.9	-22.7
	chr1:-:243142285:243142463:243142315:243142463:243139936:243140107									CEP170	11.9	13.1
	chr1:-:248857827:248858017:248857827:248857859:248858130:248858321									ZNF692	-30.3	-22.7
	chr1:-:248857827:248858034:248857827:248857859:248858130:248858321									ZNF692	-29.6	-27.7
	chr1:-:26303042:26303167:26302812:26302918:26306287:26306576									UBXN11	61.6	41.6
	chr1:-:29220837:29220921:29216587:29216812:29223139:29223260									MECR	-34.5	-34.5
	chr1:-:39850118:39850261:39850122:39850261:39847985:39848097									TRIT1	19.5	13.1
	chr1:-:44897354:44897444:44879817:44880008:44941505:44941665									EIF2B3	-50	-50
	chr1:-:45521608:45521938:45521857:45521938:45518937:45519054									PRDX1	39	40.5
	chr1:-:53827998:53828173:53832489:53832591:53825797:53825936:53835499:53835620									NDC1	-11.2	-12.4
	chr1:-:70276764:70276844:70260587:70262847:70324852:70324957									ANKRD13C	-78.7	-78.7
	chr1:-:84971935:84972034:84965548:84965708:84997007:84997112									MCOLN2	-69.6	-51.3
	chr1:-:85258934:85259061:85258523:85258722:85259357:85259633									C1orf52	19.2	19.8
	chr1:-:91350737:91350871:91347428:91347476:91351548:91351643									HFM1	19.3	26.3
	chr1:-:91758612:91758750:91734775:91734959:91797286:91797471									TGFBR3	-11.6	-11.1
	chr1:-:92625793:92625934:92636201:92636336:92624175:92624334:92665938:92665992									EVI5	-12	-24
	chr1:-:9883704:9883738:9877904:9877989:9910094:9910263									CTNNBIP1	14.1	12.6
	chr1:+:11023192:11024183:11023192:11023329:11024063:11024183									TARDBP	64.8	59.9
	chr1:+:115682363:115682497:115663660:115664268:115683943:115684076									VANGL1	-12.9	-12.9
	chr1:+:116026892:116027022:116020720:116020885:116031402:116031890									SLC22A15	29.1	17.5
	chr1:+:11745987:11746223:11746126:11746223:11745802:11745837									AGTRAP	80	79.8
	chr1:+:121284802:121284995:121186904:121187513:121365292:121365355									SRGAP2C	-20.4	-20.4
	chr1:+:12338230:12338305:12335704:12335827:12341782:12341885									VPS13D	-31.9	-24.7
	chr1:+:13778417:13782831:13773077:13773188:13816426:13816570									PRDM2	-76.8	-76.8
	chr1:+:150344375:150344547:150344161:150344261:150349156:150349218									PRPF3	-27.1	-27.1
	chr1:+:155061575:155061646:155061417:155061489:155061903:155062117									ADAM15	21.5	23.8
	chr1:+:161167099:161167486:161167099:161167234:161167994:161168127									PPOX	-20.4	-20.4
	chr1:+:161167370:161167486:161167099:161167234:161167994:161168127									PPOX	-13.1	-13.1
	chr1:+:161326650:161326768:161314390:161314425:161328395:161328497									SDHC	32.5	32.5
	chr1:+:170536309:170536421:170532150:170532284:170539209:170539567									GORAB	18.8	20.1
	chr1:+:173873466:173873566:173870196:173871148:173885635:173886636									ZBTB37	22.7	18.2
	chr1:+:225007412:225007544:224974090:224974153:225038693:225038823									DNAH14	57.8	47.7
	chr1:+:225153749:225153826:225152696:225152883:225159313:225159485									DNAH14	47.6	19.8
	chr1:+:225231072:225231151:225185290:225185425:225240592:225240822									DNAH14	-50	-67
	chr1:+:26447558:26447660:26446315:26446432:26457790:26457905									DHDDS	12.1	14.5
	chr1:+:29060421:29060484:29053103:29053312:29064981:29065158									EPB41	-14.3	65.1
	chr1:+:3858717:3858866:3858717:3858844:3865761:3866000									DFFB	-61.1	-61.1
	chr1:+:3865761:3866000:3865811:3866000:3858717:3858844									DFFB	12.7	12.7
	chr1:+:40454202:40454288:40450655:40451088:40456944:40457071									ZFP69B	15.8	32.5
	chr1:+:43831654:43831794:43824831:43824892:43838218:43838251									ST3GAL3	38.2	38.2
	chr1:+:45568484:45568684:45567981:45568177:45568926:45568999									AKR1A1	19	17.1
	chr1:+:52266654:52266831:52263772:52263872:52268462:52268632									ZFYVE9	13.2	24
	chr1:+:75786699:75786797:75786227:75786274:75787496:75787604									RABGGTB	64	64.5
	chr1:+:7961662:7961793:7961662:7961735:7962762:7962875									PARK7	10.8	12.9
	chr10:-:101584601:101584720:101583507:101583681:101584877:101584919									POLL	37.7	25.6
	chr10:-:101584601:101584919:101584877:101584919:101583507:101583681									POLL	32	21.6
	chr10:-:103111744:103111805:103106588:103106706:103139405:103139479									NT5C2	17.8	16.7
	chr10:-:121565437:121565704:121564323:121564579:121593708:121593764									FGFR2	16.7	39.1
	chr10:-:121565636:121565704:121564324:121564579:121593708:121593967									FGFR2	24.8	56.8
	chr10:-:35090178:35090642:35090429:35090642:35071198:35071339									CUL2	14.1	13.9
	chr10:-:45625950:45627105:45618139:45618260:45648293:45648534									ZFAND4	-66.9	-66.9
	chr10:-:45639815:45639963:45618139:45618260:45648293:45648534									ZFAND4	-16.8	-16.8
	chr10:-:5880297:5880376:5878086:5878287:5883005:5883167									ANKRD16	10.1	12.3
	chr10:-:60910886:60910990:60892809:60892995:60911350:60911552									RHOBTB1	15.4	15.3
	chr10:-:63264650:63264764:63219876:63219983:63380317:63380482									JMJD1C	-34	-28.7
	chr10:-:6441892:6442081:6430809:6430938:6456673:6456812									PRKCQ	-10.3	-10.3
	chr10:-:68496433:68496512:68493448:68493570:68503631:68503695									SLC25A16	13.5	11.1
	chr10:-:72102849:72102967:72102333:72102412:72128081:72128167									ASCC1	21.2	21.6
	chr10:-:95897557:95897679:95876517:95876660:95907662:95907863									ENTPD1-AS1	39.6	58.2
	chr10:+:101232253:101232434:101229610:101229814:101237938:101238237									LBX1-AS1	16.9	14.2
	chr10:+:102715222:102715328:102716613:102716711:102714635:102714681:102717702:102717780									SFXN2	77.5	60
	chr10:+:102717702:102717780:102716613:102716711:102726611:102726657									SFXN2	-26.1	-31.8
	chr10:+:25016657:25016789:25016657:25016692:25021741:25021908									THNSL1	-20.6	-15.5
	chr10:+:35516522:35516623:35501500:35501535:35529972:35530030									CCNY	10.5	11.5
	chr10:+:35516522:35516623:35525963:35525999:35483403:35483478:35529972:35530030									CCNY	11.5	11.4
	chr10:+:35525963:35525999:35501500:35501535:35529972:35530030									CCNY	18.8	18.6
	chr10:+:74838682:74838752:74825581:74825674:74842599:74842924									KAT6B	-19.2	-19.2
	chr10:+:84499874:84499959:84425730:84425893:84513448:84518517									CCSER2	60.5	100
	chr10:+:96151415:96151566:96133555:96133648:96155923:96156047									ZNF518A	-25.6	-25.6
	chr10:+:96155325:96155398:96133555:96133648:96155923:96156019									ZNF518A	-33.6	-33.6
	chr10:+:96954952:96955834:96952102:96952196:96958411:96964431									LCOR	43.5	40.2
	chr10:+:97738476:97738674:97737120:97737321:97744728:97744915									ZFYVE27	-22.8	-22.8
	chr10:+:97738476:97738674:97738476:97738649:97744728:97744915									ZFYVE27	15.9	43.9
	chr11:-:123740416:123740536:123730486:123730985:123741548:123741655									ZNF202	-54.3	-33.9
	chr11:-:125102131:125102809:125101201:125101303:125111538:125111632									TMEM218	-13.7	-13.7
	chr11:-:125102733:125102809:125101200:125101303:125111538:125111598									TMEM218	-28	-28
	chr11:-:125895906:125896330:125895223:125895789:125903169:125903221									PUS3	28.2	40.7
	chr11:-:126018329:126018473:126017087:126017375:126019618:126019765									CDON	13.9	16.3
	chr11:-:18317750:18317907:18311516:18312024:18322132:18322178									HPS5	40.7	38.1
	chr11:-:2989128:2989271:2989128:2989197:2992228:2992258									NAP1L4	-50	-38.7
	chr11:-:3373576:3373656:3371576:3371703:3379037:3379125									ZNF195	-13.5	-10.1
	chr11:-:47175850:47175923:47172280:47172333:47176515:47176634									ARFGAP2	-20.8	-22.4
	chr11:-:47500860:47500932:47488836:47489024:47506857:47506897									CELF1	-60.1	-60.1
	chr11:-:532241:532755:532241:532630:533276:533358									HRAS	13.7	19.1
	chr11:-:58564154:58564201:58554754:58554940:58570555:58570713									LPXN	32.3	15.3
	chr11:-:62831018:62831262:62831018:62831110:62831953:62832042									STX5	11.9	13.5
	chr11:-:64764605:64766155:64764605:64765518:64767191:64767251									SF1	48.7	99.7
	chr11:-:66957868:66957996:66954248:66954436:66958321:66958344									PC	100	67.6
	chr11:-:67799373:67799475:67796682:67796833:67803001:67803064									FAM86C2P	-16	-59.9
	chr11:-:7019682:7019745:7002708:7002851:7020072:7020235									ZNF214	59.6	45.1
	chr11:-:71435441:71435839:71434964:71435190:71437811:71437943									DHCR7	-14.7	-14.7
	chr11:-:72049418:72049539:72035901:72035975:72080457:72080542									NUMA1	-37.7	-64.3
	chr11:-:72069841:72069911:72035901:72035975:72080457:72080494									NUMA1	-15.1	-19.5
	chr11:-:78124020:78124214:78109441:78109581:78139493:78139624									ALG8	48.5	39.9
	chr11:-:8621031:8621321:8621031:8621237:8621644:8621819									TRIM66	-30.5	-36.4
	chr11:-:95887611:95887759:95887611:95887684:95888155:95888261									MTMR2	10.3	10.8
	chr11:+:112074315:112074916:112074315:112074358:112074886:112074916									C11orf57	-18.4	-18.4
	chr11:+:118439023:118439122:118436509:118436944:118447624:118450746									KMT2A	75	58.5
	chr11:+:120327121:120327640:120325295:120325368:120329976:120330049									TMEM136	27	23.2
	chr11:+:120327440:120327640:120325128:120325368:120329976:120333679									TMEM136	13.1	10.9
	chr11:+:121035732:121035944:121024120:121024291:121036504:121036612									TBCEL	69	85.5
	chr11:+:18429778:18429910:18415183:18415301:18434739:18434913									LDHC	17	15.7
	chr11:+:36227084:36227430:36098326:36098461:36229159:36229211									LDLRAD3	19.1	12.9
	chr11:+:46382056:46382133:46380755:46381183:46382586:46382748									MDK	-12.9	-12.9
	chr11:+:47569699:47569891:47565457:47565986:47571470:47571769									PTPMT1	14.4	17.6
	chr11:+:57761796:57762119:57761796:57762068:57794009:57794081									CTNND1	40	29.6
	chr11:+:62761794:62762866:62761794:62761904:62765181:62765232									POLR2G	48.8	52.1
	chr11:+:62762541:62762866:62761794:62761904:62765181:62765232									POLR2G	22.3	24.4
	chr11:+:65713347:65713503:65712921:65713058:65713592:65713664									KAT5	11.2	11.5
	chr11:+:67432951:67433194:67432951:67433042:67433339:67433447									RPS6KB2	56	58.5
	chr11:+:71481355:71481404:71480754:71480879:71481922:71482025									NADSYN1	13.6	13.9
	chr11:+:778112:778218:777607:777695:783529:783671									AP006621.5	52.8	30.4
	chr11:+:90177852:90178117:90175971:90176062:90181619:90181701									NAALAD2	11.1	12.3
	chr12:-:103785570:103785747:103785334:103785475:103787440:103787527									NT5DC3	25.8	23
	chr12:-:114679912:114679972:114679504:114679651:114680878:114681146									TBX3	-15.2	-21.8
	chr12:-:123221371:123221895:123214743:123214834:123230260:123230446									MPHOSPH9	-46.3	-46.3
	chr12:-:43754335:43754442:43748449:43748609:43755216:43755261									PUS7L	25	18.1
	chr12:-:47795905:47796016:47795586:47795767:47796206:47796298									HDAC7	35.3	48
	chr12:-:49101249:49101323:49101249:49101263:49101471:49101549									LMBR1L	12.1	13.3
	chr12:-:50016630:50016719:50005255:50005392:50025397:50025461									RACGAP1	-14.5	-13.5
	chr12:-:53229841:53230053:53227634:53227687:53231168:53231232									RARG	13.3	14.6
	chr12:-:53229910:53230053:53227557:53227687:53231168:53231232									RARG	19.2	17.2
	chr12:-:54187818:54187905:54187818:54187902:54188825:54188871									SMUG1	54.2	24.4
	chr12:-:56298608:56298691:56286266:56286645:56299827:56300023									CS	53.7	49.3
	chr12:-:57069233:57069306:57064645:57064739:57070819:57070893									NEMP1	-23	-19.8
	chr12:-:57070673:57070893:57070819:57070893:57064645:57064739									NEMP1	-28.4	-27.3
	chr12:-:57107658:57107743:57107230:57107314:57108162:57108299									STAT6	25	21.3
	chr12:-:76459858:76459895:76450850:76450988:76487509:76487618									OSBPL8	-16.9	-33.6
	chr12:-:79806165:79806333:79805591:79805768:79807225:79807330									PPP1R12A	27.4	56
	chr12:-:88515533:88515617:88507027:88507137:88516333:88516490									KITLG	22.6	55.6
	chr12:-:89425160:89425379:89419717:89421257:89459637:89459718									POC1B	12.9	19.5
	chr12:-:98634295:98634413:98613404:98614340:98644522:98645075									IKBIP	-17.5	-17.5
	chr12:-:98634295:98634413:98624248:98626766:98644522:98645075									IKBIP	-18	-15
	chr12:+:102175482:102175666:102165728:102165883:102182548:102182627									PARPBP	33.5	32.2
	chr12:+:102178591:102178770:102165728:102165883:102182548:102182627									PARPBP	41.3	33.3
	chr12:+:102182548:102182627:102165728:102165883:102195950:102197361									PARPBP	44.7	46.8
	chr12:+:109579801:109579946:109575997:109576145:109586021:109586125									MVK	12.7	11.9
	chr12:+:109581394:109581550:109575997:109576145:109586021:109586096									MVK	15	13.2
	chr12:+:132021078:132021321:132020048:132020218:132023776:132023941									EP400	27.8	22.4
	chr12:+:132084963:132085316:132084284:132084399:132090848:132090943									EP400NL	-17.5	-17.5
	chr12:+:132085256:132085316:132084312:132084399:132090848:132090943									EP400NL	-54.3	-54.3
	chr12:+:133080821:133081072:133080473:133080551:133081272:133081329									ZNF140	27.7	38.3
	chr12:+:31089402:31090094:31089885:31090094:31089043:31089151									DDX11	-12.5	-12.5
	chr12:+:31987238:31987322:31960776:31960871:31992377:31992941									KIAA1551	-22.8	-22.8
	chr12:+:32737864:32737942:32737104:32737161:32738263:32738296									DNM1L	15	35.7
	chr12:+:4545218:4545312:4543762:4543904:4545781:4545832									RAD51AP1	11.3	20.9
	chr12:+:47965281:47966229:47965281:47965345:47966682:47966732									TMEM106C	13	29.3
	chr12:+:50412404:50412453:50402674:50402813:50427761:50427909									LARP4	-54.7	-64.1
	chr12:+:55997614:55997723:55997230:55997339:55999332:55999458									SUOX	35.7	15.1
	chr12:+:65308528:65308655:65278642:65278865:65326825:65326934									MSRB3	36.7	41.4
	chr12:+:65308528:65308655:65326825:65326934:65278642:65278865:65368997:65369026									MSRB3	40	43.1
	chr12:+:69480298:69480359:69470348:69470530:69486201:69486297									FRS2	60.6	80.8
	chr12:+:70285399:70285586:70278131:70278274:70294236:70294294									CNOT2	67.9	71.2
	chr12:+:70285399:70285586:70301704:70301865:70278131:70278274:70310894:70311017									CNOT2	92.1	70.1
	chr12:+:88043598:88045779:88043598:88043715:88046806:88046976									C12orf29	11.5	22.8
	chr12:+:8932562:8933350:8932562:8932831:8933864:8934012									PHC1	-13.5	-13.5
	chr12:+:95242163:95242314:95217745:95217886:95243940:95244009									VEZT	-67.3	-24.5
	chr12:+:96907603:96907856:96907222:96907300:96909751:96909895									NEDD1	20.9	14.9
	chr13:-:45408926:45409074:45405882:45405977:45411361:45411480									SLC25A30	-13.5	-11.6
	chr13:-:49663056:49663195:49660722:49661208:49691253:49691438									EBPL	-11.8	-13.5
	chr13:+:23659049:23659214:23626706:23626792:23667979:23668082									TNFRSF19	-24.8	-24.8
	chr13:+:75835151:75835339:75835232:75835339:75834225:75834387									LMO7	22.8	16.1
	chr14:-:100374135:100374244:100374135:100374179:100375282:100375347									WARS	-24.4	-24.4
	chr14:-:100374135:100374265:100374135:100374179:100375282:100375347									WARS	-25.9	-25.9
	chr14:-:19331834:19331972:19307020:19307111:19337579:19337672									DUXAP10	-32.9	-32.9
	chr14:-:23347459:23347731:23347100:23347212:23347890:23347996									SLC22A17	-17.9	-17.9
	chr14:-:23347513:23347731:23347100:23347212:23347890:23347996									SLC22A17	-13.8	-13.8
	chr14:-:23566561:23566686:23566277:23566419:23567110:23567315									AP1G2	17.4	12.3
	chr14:-:24292183:24292784:24292183:24292701:24296508:24296588									DHRS1	-11.8	-11.8
	chr14:-:50112614:50112719:50108632:50109713:50114284:50114404									VCPKMT	15.6	21.3
	chr14:-:50113369:50113512:50108631:50109713:50114284:50114404									VCPKMT	41	47.5
	chr14:-:55026710:55026803:55013484:55013596:55027027:55027077									WDHD1	-10.6	-11.9
	chr14:-:73279280:73279424:73275209:73277293:73282358:73282505									NUMB	-13.9	-36.3
	chr14:-:88663030:88663119:88663030:88663114:88664492:88664624									EML5	-15.1	-13.4
	chr14:-:99516187:99516286:99500179:99515335:99522132:99522240									CCDC85C	-11.9	-11.9
	chr14:+:104715283:104715340:104714202:104714856:104717562:104717646									INF2	-58.8	-47.5
	chr14:+:104715283:104715340:104717562:104717646:104714202:104714856:104718794:104719605									INF2	-66.8	-57
	chr14:+:19068076:19068214:19062357:19062466:19092915:19093006									DUXAP9	-48.6	-48.6
	chr14:+:22830963:22831037:22830186:22830254:22834171:22834977									MRPL52	15.5	43
	chr14:+:24094765:24094845:24094149:24094254:24096891:24097137									PCK2	-14.4	-20.8
	chr14:+:50323944:50324116:50322510:50322806:50325608:50325645									ATP5S	31.4	26.2
	chr14:+:52613670:52613718:52600112:52600341:52632159:52632309									GPR137C	-11.3	-20.9
	chr14:+:69203916:69204000:69191528:69191591:69209423:69209803									EXD2	14.5	16.8
	chr14:+:90398990:90399087:90398261:90398488:90400064:90400095									CALM1	14.1	37
	chr14:+:91204705:91204867:91199756:91199905:91215404:91215793									C14orf159	13.1	17.5
	chr15:-:25407066:25407212:25405460:25405502:25409087:25409207									UBE3A	12.9	12.8
	chr15:-:25408619:25408684:25405460:25405502:25409087:25409207									UBE3A	10.5	11
	chr15:-:34532845:34534173:34532845:34532962:34534053:34534173									GOLGA8B	42.4	95.1
	chr15:-:37099454:37099599:37097966:37098199:37100891:37101205									MEIS2	25.4	17.3
	chr15:-:42840359:42840432:42829937:42830078:42872610:42872758									TTBK2	-13.7	-13.7
	chr15:-:51464674:51464876:51463075:51463496:51465565:51465651									DMXL2	10.9	11.7
	chr15:-:72221167:72221284:72218943:72219110:72230899:72231386									PKM	57.5	78
	chr15:-:72250844:72250957:72250019:72250092:72251206:72251255									PARP6	13.2	17.4
	chr15:-:72760406:72760527:72755555:72755654:72783458:72783776									ADPGK	-20.8	-20.8
	chr15:-:72771782:72771845:72755555:72755654:72783458:72783623									ADPGK	-55.7	-55.7
	chr15:-:74906323:74906365:74905153:74905231:74906586:74906848									FAM219B	19.6	17.4
	chr15:-:77365162:77365225:77286422:77286504:77420005:77420094									PEAK1	-21.5	-21.5
	chr15:-:88903936:88904162:88902182:88902231:88905756:88905901									MFGE8	-80.2	-49.2
	chr15:-:99139316:99139467:99139316:99139399:99156147:99156297									TTC23	-25	-11.4
	chr15:-:99151292:99151386:99148511:99148709:99156147:99156279									TTC23	-69.6	-55.5
	chr15:-:99731172:99731198:99727400:99729731:99731717:99732007									LYSMD4	-19.3	-24.6
	chr15:+:22561558:22561934:22561558:22561789:22562642:22562731									HERC2P2	13.2	13.9
	chr15:+:28655272:28655691:28655272:28655420:28655795:28656026									HERC2P9	22.1	22.1
	chr15:+:28655494:28655691:28655272:28655420:28655795:28656026									HERC2P9	32.2	30.1
	chr15:+:41736180:41736698:41736180:41736368:41739905:41740203									MGA	35.3	42.1
	chr15:+:42717976:42718179:42717730:42717795:42718434:42718514									STARD9	-11.2	-11.2
	chr15:+:58821716:58821819:58810229:58810388:58831773:58831819									MINDY2	-20.6	-20.6
	chr15:+:63061197:63061273:63060868:63060939:63061712:63061788									TPM1	-19.9	-28.2
	chr15:+:63287423:63287546:63286557:63286628:63302344:63302472									APH1B	12.4	18.5
	chr15:+:65639594:65639703:65623954:65625970:65644426:65644513									SLC24A1	-17.5	-17.5
	chr15:+:69337340:69337501:69298946:69299056:69359965:69360131									PAQR5	-13.1	-13.1
	chr15:+:69440767:69441079:69440307:69440487:69444789:69445041									KIF23	26.8	13.7
	chr15:+:89116321:89116521:89088149:89088563:89151676:89151852									ABHD2	-12.7	-11.5
	chr16:-:11733981:11734079:11698124:11698325:11736016:11736233									TXNDC11	-14.5	-14.5
	chr16:-:29993905:29994843:29993639:29993808:29995102:29995217									HIRIP3	17.7	15.5
	chr16:-:635517:635774:634736:634797:636093:636260									METTL26	20.3	33.6
	chr16:-:635611:635774:634718:634797:636093:636235									METTL26	16.6	33.9
	chr16:-:66696339:66696707:66696426:66696707:66636404:66636581									CMTM4	-19.4	-17.9
	chr16:-:67832227:67832354:67832227:67832350:67832454:67832545									CENPT	-27.5	-23.9
	chr16:-:67832227:67832545:67832227:67832350:67832454:67832545									CENPT	-43.9	-38.3
	chr16:-:71861775:71861942:71859679:71860672:71864137:71864242									ZNF821	26.3	31.5
	chr16:-:86554644:86554751:86554644:86554748:86555168:86555203									MTHFSD	-23.6	-21.9
	chr16:+:14252364:14252502:14251861:14252023:14258100:14258161									MKL2	13.3	15.3
	chr16:+:1758147:1758159:1748601:1748720:1759957:1760015									MAPK8IP3	-69.5	-84.1
	chr16:+:1785638:1785902:1784009:1784066:1786536:1786655									NUBP2	46.8	47.7
	chr16:+:24553512:24553557:24537692:24537933:24555614:24555703									RBBP6	-15.4	-16.1
	chr16:+:3484698:3485083:3484698:3485061:3485466:3486952									NAA60	-25.3	-17.9
	chr16:+:401946:402043:400218:400294:404955:405024									NME4	-19.3	-19.3
	chr16:+:491133:491268:488850:489000:496823:496859									RAB11FIP3	-21.2	40.7
	chr16:+:533945:533998:527716:528029:546816:547392									CAPN15	16.5	24
	chr16:+:536028:536142:533945:533998:546816:548287									CAPN15	-27.1	-21.6
	chr16:+:581198:581341:580857:580972:582247:582309									PIGQ	12.8	13
	chr16:+:58252726:58252853:58249935:58250115:58253997:58254096									CCDC113	17.8	15.6
	chr16:+:58515790:58516097:58515790:58515880:58516201:58516343									SETD6	20	15.3
	chr16:+:58515952:58516097:58515511:58515880:58516201:58516343									SETD6	19.6	16.2
	chr16:+:58515952:58516097:58516201:58516343:58515790:58515880:58518400:58518543									SETD6	24.5	22.6
	chr16:+:662672:662844:662219:662331:665678:665801									WDR90	13.3	18.3
	chr16:+:662678:662844:662219:662331:665678:665801									WDR90	20.6	22.7
	chr16:+:67255392:67255930:67255392:67255471:67255838:67255930									SLC9A5	61	36.5
	chr16:+:67255752:67255930:67255838:67255930:67255392:67255471									SLC9A5	46.7	22.8
	chr16:+:68214328:68214432:68190767:68191775:68217710:68218090									NFATC3	19.7	50.3
	chr16:+:68255705:68255990:68255281:68255380:68259145:68259252									PLA2G15	-17.7	-17.7
	chr16:+:68255890:68255990:68255281:68255380:68259145:68259174									PLA2G15	-15.7	-15.7
	chr16:+:70130422:70130544:70128783:70129122:70132150:70132300									PDPR	11.5	24.4
	chr16:+:70131301:70131419:70128958:70129122:70132150:70132300									PDPR	13.2	29.2
	chr16:+:722083:722134:721800:721941:722308:722601									FAM173A	12.7	17.5
	chr16:+:792223:792347:791136:791370:792438:792590									CHTF18	13.6	15.6
	chr16:+:81017325:81017385:81017757:81017834:81014135:81014181:81020099:81020276									CENPN	-15.2	-12.7
	chr17:-:3882256:3882370:3881626:3881648:3882527:3882564									CAMKK1	10.4	12.2
	chr17:-:5111075:5111219:5109393:5109768:5111799:5111815									ZNF232	28	49.1
	chr17:-:59962539:59962616:59958290:59958444:59962826:59962966									RNFT1	23.8	28.7
	chr17:-:7235929:7236767:7235929:7236566:7237384:7237477									PHF23	19.4	21.4
	chr17:-:75267745:75267901:75267450:75267630:75268082:75268192									MIF4GD	11.8	11
	chr17:-:76091142:76091235:76089174:76089320:76094413:76094581									EXOC7	-10.1	-17.5
	chr17:-:81551731:81552052:81551927:81552052:81550247:81551203									FAAP100	-15.2	-14.8
	chr17:-:81937179:81937239:81937192:81937239:81936747:81936861									PYCR1	-50	-94.2
	chr17:+:16439326:16440253:16439326:16439414:16440110:16440253									LRRC75A-AS1	-20.7	-20.7
	chr17:+:18857783:18857853:18856341:18856476:18865468:18865564									PRPSAP2	-61.4	-52
	chr17:+:27307743:27309272:27309099:27309272:27306781:27306882									WSB1	18.1	19.7
	chr17:+:28672756:28672858:28670907:28671231:28673370:28673510									SUPT6H	52.6	53.4
	chr17:+:30156539:30156662:30163066:30163162:30118079:30118173:30172541:30172598									NSRP1	42.9	35.2
	chr17:+:3648846:3648931:3647443:3647522:3654997:3655088									CTNS	-29.1	-29.8
	chr17:+:37437737:37437829:37411268:37411390:37440504:37440579									TADA2A	-11.7	-11.7
	chr17:+:45135838:45135953:45135841:45135953:45135340:45135592									ACBD4	50	50
	chr17:+:61388617:61388708:61380505:61380571:61391976:61392273									BCAS3	25.9	39.6
	chr17:+:63351249:63351416:63340100:63340332:63354782:63355390									TANC2	-11.1	-11.1
	chr17:+:67875555:67875744:67874816:67875020:67886127:67886316									BPTF	23.3	54.3
	chr17:+:67875555:67875744:67874816:67875020:67891843:67892034									BPTF	18.6	49.1
	chr17:+:68514986:68515119:68511779:68512142:68515393:68515536									PRKAR1A	-21	-10.1
	chr17:+:78204655:78204741:78202702:78202751:78204827:78204852									AFMID	32.6	26.5
	chr17:+:82439630:82440334:82437167:82437363:82440996:82441075									HEXDC	32.6	39
	chr18:-:23371421:23371470:23356593:23356663:23373711:23373763									TMEM241	24.9	28
	chr18:-:46094979:46095131:46095052:46095131:46093179:46093362									ATP5A1	50	81.7
	chr18:-:48942480:48942552:48921371:48921910:48948383:48948437									SMAD7	-15.7	-15.7
	chr18:-:62163530:62163656:62162252:62162329:62186843:62186989									PIGN	-22.9	-20.1
	chr18:-:79933968:79934022:79930227:79930311:79943328:79943462									PQLC1	20.9	18.8
	chr18:-:9562921:9563046:9561979:9562075:9563377:9563550									PPP4R1	17.1	16.6
	chr18:+:21434946:21435075:21403871:21403994:21439520:21439637									GREB1L	-12	-12.4
	chr18:+:3249360:3249443:3247812:3247909:3249561:3249723									MYL12A	-100	-81
	chr18:+:35242390:35242884:35241036:35241109:35243151:35243293									ZNF397	20.8	21.6
	chr18:+:62279773:62279856:62275373:62275473:62280359:62280442									KIAA1468	10.5	23.2
	chr19:-:10118867:10119171:10118867:10118956:10119066:10119171									EIF3G	-49.7	-26
	chr19:-:13109914:13110001:13109768:13109838:13110157:13110306									TRMT1	24.6	17.3
	chr19:-:16377121:16377254:16386170:16386231:16361578:16361984:16392303:16392440									EPS15L1	13.9	12.3
	chr19:-:17062697:17062779:17059996:17060092:17069030:17069086									HAUS8	-10.9	-10.9
	chr19:-:18436972:18437105:18436329:18436479:18437598:18437760									ISYNA1	12.5	16.1
	chr19:-:19132351:19132754:19132351:19132433:19132656:19132754									TMEM161A	19.8	15.7
	chr19:-:2112859:2113413:2112859:2112967:2113335:2113413									AP3D1	67.9	71
	chr19:-:37444906:37444964:37414184:37414419:37465312:37465473									ZNF569	-24.2	-22.4
	chr19:-:40236256:40238091:40237968:40238091:40235889:40236104									AKT2	31.7	40.1
	chr19:-:40714066:40714153:40710058:40710136:40714277:40714397									COQ8B	-18	-15.3
	chr19:-:40742072:40742189:40741790:40741864:40742514:40742770									C19orf54	38.4	28.7
	chr19:-:45689232:45689347:45688386:45688566:45690571:45690667									SNRPD2	-51.9	-30.2
	chr19:-:45769846:45770640:45769846:45770204:45770249:45770640									DMPK	-14.7	-11.6
	chr19:-:45780322:45780381:45779777:45779869:45782192:45782552									DMPK	-15.5	-25.3
	chr19:-:48360071:48360176:48345159:48345354:48363290:48363531									TMEM143	-18	-71.4
	chr19:-:49355302:49355419:49355147:49355206:49357251:49357255									TEAD2	25.8	16.9
	chr19:-:49355311:49355419:49355147:49355206:49357251:49357314									TEAD2	17.8	12.5
	chr19:-:49447337:49447420:49447337:49447417:49447826:49447908									PIH1D1	-29.6	-32.6
	chr19:-:49664552:49664673:49663187:49663258:49665630:49665788									IRF3	-100	-59.7
	chr19:-:49812446:49812685:49812279:49812335:49812995:49813284									FUZ	26.3	19.6
	chr19:-:49812446:49812736:49812250:49812335:49812995:49813299									FUZ	27.1	21.6
	chr19:-:49812637:49812736:49812250:49812335:49812995:49813175									FUZ	21.8	18.2
	chr19:-:52000357:52000378:51994807:51994837:52001812:52001908									ZNF615	-60.8	-26.6
	chr19:-:52004416:52004723:52003696:52003900:52007292:52007330									ZNF615	11.9	11.9
	chr19:-:5786748:5786919:5786466:5786542:5787060:5787171									DUS3L	17.7	24.6
	chr19:-:5786748:5787171:5787060:5787171:5786466:5786542									DUS3L	23.8	30.4
	chr19:-:6438723:6438821:6436420:6436464:6444150:6444279									SLC25A23	21.1	22.2
	chr19:+:10546838:10547115:10546838:10547071:10547188:10547253									ATG4D	-15.3	-20
	chr19:+:10546838:10547253:10544956:10545130:10548903:10549034									ATG4D	21.1	12.3
	chr19:+:13087988:13088136:13081679:13081855:13090298:13090390									NFIX	-11.1	-12.2
	chr19:+:14396341:14396473:14390923:14391079:14397657:14397804									ADGRE5	-21.9	-22.1
	chr19:+:19197185:19197251:19196962:19197046:19197520:19197621									RFXANK	12.7	14.7
	chr19:+:19436130:19436219:19405837:19406019:19465344:19465614									GATAD2A	-89.5	-65.2
	chr19:+:21083977:21084069:21082173:21082348:21098184:21098311									ZNF714	16.2	11.8
	chr19:+:21151078:21151198:21143550:21143643:21166334:21166461									ZNF431	17.8	20.1
	chr19:+:29610319:29610632:29608656:29608709:29611861:29611939									POP4	11.4	10.4
	chr19:+:39354005:39354066:39342395:39342576:39356688:39357089									SAMD4B	-42.8	-40.4
	chr19:+:39458293:39458305:39457674:39457740:39458817:39458887									SUPT5H	98.2	98.2
	chr19:+:40617099:40617225:40616888:40617020:40619346:40619376									LTBP4	31.5	29.3
	chr19:+:4418019:4418076:4408902:4409759:4422565:4422795									CHAF1A	-10.3	-11.1
	chr19:+:45079906:45080029:45079257:45079279:45090106:45090537									GEMIN7	26.6	43.6
	chr19:+:45500680:45500710:45500455:45500561:45502016:45502310									PPM1N	30.5	30.7
	chr19:+:45500689:45500710:45500455:45500561:45502016:45502310									PPM1N	34.5	38.9
	chr19:+:49513386:49513473:49513178:49513243:49513881:49514133									FCGRT	-10.8	-10.8
	chr19:+:49668850:49668937:49666684:49666799:49673697:49673916									BCL2L12	-32.8	-32.3
	chr19:+:57353724:57353851:57351325:57351697:57356029:57358780									ZNF304	-24.3	-21.1
	chr19:+:58353320:58353474:58347750:58347844:58353713:58353857									A1BG-AS1	-39	-41.7
	chr19:+:58353378:58353474:58347752:58347844:58353713:58353857									A1BG-AS1	-29.6	-31.4
	chr19:+:58409940:58410091:58408624:58409165:58415523:58415646									ZNF584	-19.7	-30.7
	chr19:+:58410005:58410091:58408687:58409165:58415523:58415646									ZNF584	-30.1	-34.8
	chr2:-:156024465:156024607:156024484:156024607:156022671:156022817									LINC01876	-44.4	-28.7
	chr2:-:159259809:159259843:159257944:159257985:159275545:159275638									WDSUB1	-21.9	-21.9
	chr2:-:159271701:159271795:159259809:159259843:159275545:159275638									WDSUB1	19.8	13.3
	chr2:-:159453612:159453801:159448241:159448409:159478574:159478721									BAZ2B	11.6	17.8
	chr2:-:169246704:169246986:169244692:169244932:169247377:169247515									LRP2	-11.1	-11.1
	chr2:-:174877839:174878128:174846879:174846957:174915057:174915171									CHN1	-18.2	-23.3
	chr2:-:197418795:197420542:197418795:197418951:197420427:197420542									SF3B1	86.1	55.6
	chr2:-:200987364:200987532:200978492:200981871:200988261:200988421									FAM126B	15	23.8
	chr2:-:219558183:219558459:219557822:219558110:219559224:219559431									OBSL1	23.6	25.4
	chr2:-:221501016:221501172:221482351:221482690:221563730:221564394									EPHA4	-13.6	-11.3
	chr2:-:230049760:230049904:230045656:230046722:230059093:230059366									SLC16A14	-45.7	-50
	chr2:-:240734718:240734745:240726825:240726940:240737062:240737168									KIF1A	-14.9	-45.4
	chr2:-:241501477:241501799:241500259:241500281:241508005:241508135									STK25	70.8	40.2
	chr2:-:39769709:39770119:39768900:39769093:39771504:39771640									THUMPD2	-19.4	-20.7
	chr2:-:55217810:55217998:55212672:55212806:55232222:55232313									CLHC1	-22.8	-22.8
	chr2:-:63981645:63981851:63972165:63972244:63983863:63984019									VPS54	-12.9	-11.7
	chr2:-:63981645:63981887:63972165:63972244:63983863:63984019									VPS54	-13.7	-12.7
	chr2:-:74481451:74481538:74481222:74481372:74481816:74482189									CCDC142	-17	-17.5
	chr2:+:101859642:101859864:101855976:101856138:101864929:101865036									MAP4K4	10.3	10.1
	chr2:+:112074911:112074962:112066935:112067067:112077191:112077282									TMEM87B	-12.3	-12.3
	chr2:+:131027944:131028084:130946508:130946635:131038852:131039032									ARHGEF4	-30.5	-34.7
	chr2:+:135641535:135641604:135638895:135639122:135645378:135645527									R3HDM1	43.7	52.8
	chr2:+:152643418:152643544:152640790:152640914:152647795:152649823									FMNL2	67.3	64.4
	chr2:+:178339671:178339764:178338990:178339094:178349223:178349389									OSBPL6	-23.3	-25.3
	chr2:+:191400748:191400835:191400381:191400468:191402631:191402718									MYO1B	10.9	11.6
	chr2:+:200372108:200372251:200383866:200384017:200329430:200329480:200389222:200389283									SPATS2L	-37.4	-67
	chr2:+:201266460:201266791:201266486:201266791:201234015:201234112									CASP8	15.5	27.8
	chr2:+:218660036:218660166:218659713:218659743:218661405:218661545									BCS1L	37.5	58.3
	chr2:+:227328677:227328789:227325150:227325427:227330625:227330846									MFF	10.7	17.5
	chr2:+:227328677:227330846:227325264:227325427:227332418:227332588									MFF	15.4	22
	chr2:+:227330625:227330846:227325258:227325427:227332418:227332588									MFF	13.6	20.4
	chr2:+:227347225:227347384:227340291:227340380:227355676:227355761									MFF	11.1	30
	chr2:+:233445622:233445762:233441886:233441995:233448086:233448181									DGKD	-12.7	-12.7
	chr2:+:237772080:237772198:237769942:237769992:237772865:237772945									LRRFIP1	10.3	10.1
	chr2:+:238435710:238436013:238433313:238433695:238444341:238444375									ASB1	13.6	31.1
	chr2:+:27092331:27092448:27086746:27087351:27096728:27096801									KHK	17.5	41.5
	chr2:+:30148244:30148541:30146940:30147062:30155849:30155910									YPEL5	45.9	45
	chr2:+:32206885:32206933:32197706:32197826:32220212:32224112									SLC30A6	37.3	70.5
	chr2:+:60793970:60795020:60793970:60794191:60794963:60795020									PAPOLG	-92.1	-92.1
	chr2:+:64551442:64553409:64524304:64524612:64567561:64567713									AFTPH	-41.7	-34.3
	chr2:+:64579485:64581273:64572945:64573068:64585421:64585545									AFTPH	42.2	59.7
	chr2:+:71348426:71350271:71331763:71331865:71355718:71355780									ZNF638	-32.2	-68.6
	chr2:+:85596856:85596931:85596518:85596649:85597103:85597178									RNF181	12.6	17.1
	chr20:-:2486640:2486763:2481822:2484656:2492698:2492825									ZNF343	29.8	22.1
	chr20:-:36770872:36770977:36767968:36768042:36771424:36771473									DSN1	18.6	15.8
	chr20:-:36770872:36771024:36767968:36768042:36771424:36771473									DSN1	16.1	12.8
	chr20:-:36770872:36771193:36767968:36768042:36771424:36771473									DSN1	13.6	10.4
	chr20:-:36770872:36771473:36771424:36771473:36767968:36768042									DSN1	21.9	19
	chr20:-:41202056:41205066:41267462:41267612:41184826:41185201:41268989:41269083									ZHX3	-33.2	-55.3
	chr20:-:41533049:41533570:41514804:41514952:41618339:41618384									CHD6	-21.5	-19.6
	chr20:-:63706998:63707097:63706650:63706738:63707866:63707916									ARFRP1	-24.9	-24.4
	chr20:-:63706998:63707097:63706998:63707092:63707866:63708013									ARFRP1	-22.4	-35
	chr20:+:25221231:25221333:25218549:25218614:25222837:25222970									ENTPD6	18.7	13.3
	chr20:+:32429900:32430053:32429337:32429431:32431320:32431484									ASXL1	24.4	35
	chr20:+:35458303:35458374:35455200:35455516:35459982:35460105									CEP250	-19.8	-19.8
	chr20:+:36218875:36218962:36214356:36214440:36221863:36221934									EPB41L1	-47.8	-37
	chr20:+:36219760:36219844:36214372:36214440:36221863:36221934									EPB41L1	-28.2	-23.8
	chr20:+:43459152:43459420:43458360:43458509:43459770:43459895									SRSF6	27.2	24.6
	chr20:+:44932341:44932432:44930459:44930726:44933071:44933185									PABPC1L	82.8	100
	chr20:+:44938060:44938191:44936636:44936730:44958336:44958807									PABPC1L	-17.8	-16.5
	chr20:+:56470599:56470751:56468685:56468766:56471613:56471669									RTFDC1	64.2	64.7
	chr20:+:56470599:56470941:56468657:56468766:56471613:56471669									RTFDC1	73.7	72.4
	chr20:+:58669290:58669453:58667986:58668127:58670511:58670603									STX16	14.7	13.6
	chr20:+:62193415:62193624:62183041:62183057:62195801:62195949									MTG2	48.3	34.8
	chr21:-:31276731:31276908:31266009:31266983:31339242:31339422									TIAM1	-31.6	-23.4
	chr22:-:23838563:23838637:23838137:23838445:23838710:23838776									DERL3	-14.3	-14.3
	chr22:-:26466050:26466104:26465454:26465551:26466225:26466262									HPS4	-11.4	-16.3
	chr22:-:29263834:29264218:29260701:29260864:29265478:29265668									RHBDD3	-15.3	-15.3
	chr22:-:33856739:33856802:33761370:33761558:33919994:33920421									LARGE1	-22.8	-15.5
	chr22:-:36480574:36480787:36480574:36480748:36481142:36481340									TXN2	-50	-50
	chr22:-:36480574:36480837:36480574:36480748:36481142:36481340									TXN2	-22.3	-22.3
	chr22:+:15787171:15787282:15784958:15785057:15788819:15788931									DUXAP8	-16.3	-25.3
	chr22:+:15788551:15788699:15784962:15785057:15788819:15788931									DUXAP8	-12.8	-15.7
	chr22:+:15788584:15788699:15784958:15785057:15788819:15788931									DUXAP8	-14.2	-17.1
	chr22:+:15788819:15788931:15790660:15790798:15784962:15785057:15791016:15791152									DUXAP8	20.5	28.1
	chr22:+:15790660:15790798:15788819:15788931:15815475:15815566									DUXAP8	-33.4	-38
	chr22:+:15790684:15790798:15788819:15788931:15815475:15815566									DUXAP8	-53.5	-60.4
	chr22:+:15791016:15791152:15788819:15788931:15815475:15815566									DUXAP8	-50.2	-59.5
	chr22:+:29288605:29291599:29288605:29288786:29292136:29292169									EWSR1	18.3	26.2
	chr22:+:45335349:45335382:45332424:45332710:45336327:45336410									FAM118A	-15.5	-14.3
	chr22:+:46176752:46176836:46151883:46151970:46198341:46198410									PPARA	44.4	48
	chr22:+:46793500:46793841:46762680:46762848:46878652:46878723									TBC1D22A	50	50
	chr3:-:113011044:113011406:113011044:113011165:113012733:113012811									NEPRO	11	13.8
	chr3:-:113427186:113427339:113426123:113426277:113433564:113433669									CFAP44	-13.7	-13.7
	chr3:-:123931101:123931234:123913452:123915718:123933672:123933755									CCDC14	-10.6	-11.6
	chr3:-:123955842:123955965:123948895:123949132:123961143:123961381									CCDC14	-10.2	-11
	chr3:-:123955842:123956115:123956045:123956115:123948895:123949132									CCDC14	11.6	12.4
	chr3:-:123955842:123956795:123948895:123949132:123961143:123961349									CCDC14	-19.1	-20.6
	chr3:-:123956739:123956795:123948895:123949132:123961143:123961209									CCDC14	-17.4	-19.6
	chr3:-:129397039:129397140:129393606:129393795:129399380:129399495									RPL32P3	18.3	17.3
	chr3:-:129832773:129832826:129827802:129828508:129880308:129880466									TMCC1	-23.7	-20
	chr3:-:129857249:129857405:129848342:129848412:129867009:129867098									TMCC1	-62.3	-60.6
	chr3:-:129860939:129861012:129857359:129857405:129880308:129880559									TMCC1	-12.9	-17.2
	chr3:-:15414020:15414162:15415497:15415583:15411329:15411437:15415771:15415942									METTL6	14.9	17.9
	chr3:-:15414020:15414162:15415771:15415942:15411016:15411437:15424954:15425089									METTL6	16.3	15.2
	chr3:-:168040785:168040869:168036835:168036994:168041391:168041474									GOLIM4	11.9	94.1
	chr3:-:17622647:17622765:17508473:17508605:17623848:17623913									TBC1D5	-28.7	-15.7
	chr3:-:17623848:17623913:17586352:17586557:17742480:17742564									TBC1D5	-24.2	-24.2
	chr3:-:48467875:48469186:48467875:48468217:48469360:48469573									SHISA5	24.6	13
	chr3:-:48631648:48631801:48631648:48631797:48631879:48632044									SLC26A6	-16.7	-21.5
	chr3:-:48631648:48631801:48631762:48631801:48631223:48631306									SLC26A6	20.6	12.4
	chr3:-:50349664:50350022:50349664:50349833:50349912:50350022									NPRL2	-64.7	-81.3
	chr3:-:50364887:50364976:50364887:50364970:50365074:50365184									CACNA2D2	-56.4	-27.1
	chr3:-:66451558:66451633:66417128:66417266:66462437:66462509									LRIG1	-16.5	-16.5
	chr3:-:93928701:93928797:93927249:93927407:93973673:93973862									PROS1	-17.5	-35.2
	chr3:-:98521652:98521718:98521132:98521442:98522541:98522602									CLDND1	-60.1	-49.1
	chr3:+:149140003:149140498:149129583:149129940:149141016:149141188									HPS3	14.5	29.8
	chr3:+:186963784:186963926:186930484:186930834:187038741:187038873									ST6GAL1	-20	-20
	chr3:+:186963784:186963926:187038741:187038873:186930525:186930834:187051248:187051346									ST6GAL1	-26.1	-27
	chr3:+:51348851:51348938:51341236:51341385:51350287:51350392									DOCK3	18.9	15
	chr3:+:52422221:52422338:52422759:52422881:52421647:52421754:52423090:52423640									PHF7	19.6	16.7
	chr3:+:57865241:57865292:57864806:57864857:57871635:57871698									SLMAP	17	27.2
	chr3:+:57865241:57865292:57864806:57864857:57890040:57890100									SLMAP	-15.3	-15.2
	chr3:+:9689963:9690143:9688943:9689082:9701789:9702393									MTMR14	20.7	23.5
	chr3:+:9937561:9937672:9934834:9934917:9940849:9941026									CRELD1	21.4	33.6
	chr4:-:103163478:103163553:103163136:103163256:103174735:103174903									CENPE	-21.3	-24.5
	chr4:-:106194717:106194754:106193608:106193770:106212749:106212835									TBCK	-18.2	-21.1
	chr4:-:435769:435879:425814:427119:437445:437511									ZNF721	15.4	10.9
	chr4:-:55509911:55510065:55489373:55489465:55546781:55547138									CLOCK	-27.3	-27.4
	chr4:-:56345126:56345290:56343561:56343684:56349262:56350058									AASDH	18.5	16.8
	chr4:-:73068028:73068133:73065249:73065413:73069316:73069726									COX18	-12.3	-12.3
	chr4:-:8373560:8373628:8370907:8370994:8374977:8375152									ACOX3	15.3	18
	chr4:+:152779936:152780226:152779936:152780091:152829624:152829726									ARFIP1	-37.2	-19.7
	chr4:+:15681755:15681901:15681755:15681784:15686235:15686462									FAM200B	15.5	13.9
	chr4:+:15681755:15681968:15681755:15681784:15686235:15686462									FAM200B	19.9	30.2
	chr4:+:157152717:157153010:157143806:157143959:157170431:157170806									GLRB	34.4	32.8
	chr4:+:1892165:1892263:1893729:1893909:1871433:1871542:1900625:1900766									NSD2	-59.8	-89.7
	chr4:+:1939653:1939778:1935143:1935262:1951071:1951180									NSD2	-16.7	-18.3
	chr4:+:41257114:41257737:41257114:41257126:41257608:41257737									UCHL1	12.1	11.5
	chr4:+:41935128:41935529:41935128:41935310:41935466:41935529									TMEM33	-12.5	-11.4
	chr4:+:48831226:48831249:48831062:48831141:48832619:48832682									OCIAD1	-15.5	-15.5
	chr4:+:48831226:48831398:48831043:48831141:48832619:48832682									OCIAD1	-42.2	-42.2
	chr4:+:48831226:48831433:48831062:48831141:48832619:48832682									OCIAD1	-51.8	-51.8
	chr4:+:48831226:48831496:48831062:48831141:48832619:48832682									OCIAD1	-14.3	-14.3
	chr4:+:51887122:51887244:51886567:51886638:51891759:51891851									DCUN1D4	10.6	11.1
	chr4:+:70942822:70942882:70902325:70902550:70950699:70950811									MOB1B	72	69
	chr4:+:88605794:88606049:88595556:88595614:88649839:88649847									HERC3	-10.8	-11.4
	chr5:-:142012287:142012339:142011911:142012041:142012668:142012996									GNPDA1	60.2	17.8
	chr5:-:142012287:142012377:142011911:142012041:142012668:142012973									GNPDA1	61.7	18.4
	chr5:-:160089505:160089610:160080650:160080770:160093100:160093180									PWWP2A	-31.3	-34.3
	chr5:-:171996889:171997051:171914342:171914405:172006457:172006649									FBXW11	-13.1	-15.6
	chr5:-:176969052:176969291:176958092:176958154:176970741:176970866									UIMC1	16.4	15.2
	chr5:-:178222354:178222545:178222354:178222492:178222851:178222934									PHYKPL	42.5	25.4
	chr5:-:178224447:178224564:178222851:178222934:178229939:178230099									PHYKPL	16	13.5
	chr5:-:178224615:178224729:178222851:178222934:178229939:178230073									PHYKPL	30.6	42.3
	chr5:-:22405256:22405351:22212497:22212643:22505269:22505364									CDH12	21.2	14.7
	chr5:-:32233772:32233934:32227005:32230347:32239000:32239173									MTMR12	12.3	13.7
	chr5:-:32234961:32235129:32226993:32230347:32239000:32239173									MTMR12	21	21
	chr5:-:38978582:38978648:38975536:38975604:38981866:38982036									RICTOR	27.8	34.8
	chr5:-:40730261:40730343:40716144:40716498:40746797:40747019									TTC33	-13.1	-15.2
	chr5:-:43508576:43508666:43505549:43506394:43514805:43515078									C5orf34	13.3	17.6
	chr5:-:55475298:55475450:55467868:55468149:55490959:55491114									PLPP1	14.9	17.7
	chr5:-:55490959:55491114:55467868:55468149:55534571:55534951									PLPP1	-20.6	-41.1
	chr5:+:154329571:154329738:154297940:154298079:154380447:154380631									GALNT10	-14.5	-14.5
	chr5:+:163467703:163467748:163464722:163464802:163469640:163469829									HMMR	-14.5	-13.2
	chr5:+:176453317:176453702:176453138:176453228:176479187:176479256									FAF2	98.8	90.1
	chr5:+:181053468:181054259:181053468:181053501:181054238:181054259									BTNL9	19.4	20.7
	chr5:+:31535743:31535893:31534271:31534325:31538483:31538689									C5orf22	-18	-18
	chr5:+:50760291:50760362:50759642:50759732:50761820:50761887									PARP8	13.1	13.9
	chr6:-:131615323:131615341:131610045:131610246:131615906:131616002									MED23	16.1	17
	chr6:-:13326786:13326963:13326786:13326906:13328315:13328583									TBC1D7	60.5	58.3
	chr6:-:13328315:13328531:13328455:13328531:13326786:13326906									TBC1D7	-26.7	-21.4
	chr6:-:143964786:143966230:143964786:143964818:143968906:143968978									PLAGL1	41.3	51.9
	chr6:-:143965849:143966198:143964786:143964818:143968906:143968978									PLAGL1	45.4	55.2
	chr6:-:143966157:143966212:143964786:143964818:143968906:143968978									PLAGL1	18.3	36.7
	chr6:-:143966157:143966230:143964786:143964818:143968906:143968978									PLAGL1	16.9	29.6
	chr6:-:143966157:143966285:143964786:143964818:143968906:143968978									PLAGL1	24.3	43.2
	chr6:-:30201034:30201138:30198665:30199153:30213304:30213427									TRIM26	15.3	33.2
	chr6:-:31157357:31157500:31157022:31157089:31158166:31158214									CCHCR1	29.1	26.5
	chr6:-:31541152:31541327:31540321:31540534:31541633:31541729									DDX39B	13.1	12.2
	chr6:-:39927183:39927455:39925716:39925845:39934294:39934459									MOCS1	17.3	28.4
	chr6:-:4117307:4119275:4117307:4117451:4125249:4126237									ECI2	22.1	23.6
	chr6:-:43047946:43047989:43046879:43047107:43048147:43048160									CUL7	-55.5	-54.8
	chr6:-:84688580:84688667:84687372:84687678:84738496:84738591									TBX18	-33.7	-67.4
	chr6:+:10749621:10749698:10747772:10747881:10770076:10770204									TMEM14B	-30	-30
	chr6:+:109140420:109140675:109095181:109095575:109146757:109146937									CEP57L1	13.3	19.7
	chr6:+:127285207:127285348:127280230:127280340:127286049:127286097									RNF146	23	32
	chr6:+:16143698:16143863:16143019:16143217:16144896:16145317									MYLIP	22.3	15.6
	chr6:+:170317369:170319124:170306755:170306842:170323078:170323259									FAM120B	-14.6	-14.6
	chr6:+:27395016:27395095:27388991:27389075:27399441:27399548									ZNF391	-37.6	-37.9
	chr6:+:28162942:28163100:28162622:28162766:28164748:28164901									ZNF192P1	-16.6	-16.1
	chr6:+:30647605:30647846:30647185:30647303:30649557:30649913									C6orf136	-25.1	-96.1
	chr6:+:53882886:53882976:53842109:53842227:53896497:53896554									LRRC1	-13.8	-14.9
	chr6:+:70486166:70486244:70482000:70482154:70491033:70491083									FAM135A	-30	-24.9
	chr7:-:122098748:122098866:122101370:122101438:122098449:122098576:122101620:122101680									AASS	-12.2	-11.7
	chr7:-:149552800:149553016:149552800:149553013:149558607:149558839									ZNF767P	12	14.7
	chr7:-:22946951:22947247:22941268:22946163:22960255:22960415									FAM126A	29.6	66.4
	chr7:-:22947032:22947247:22945982:22946163:22960255:22960415									FAM126A	28.5	55.3
	chr7:-:36356901:36357590:36333855:36334161:36367110:36367269									KIAA0895	-39	-39
	chr7:-:45109222:45109287:45108826:45109083:45111642:45111680									TBRG4	-28.8	-28.8
	chr7:-:50449499:50449723:50448180:50448289:50450300:50450336									FIGNL1	34.5	33.9
	chr7:-:50449544:50449723:50448180:50448289:50450300:50450336									FIGNL1	31.4	30.5
	chr7:-:50449555:50449723:50448180:50448289:50450300:50450324									FIGNL1	31	30.8
	chr7:-:50449562:50449723:50448180:50448289:50450300:50450350									FIGNL1	30.9	30.3
	chr7:-:50703820:50703908:50732271:50732368:50674435:50674658:50755886:50756056									GRB10	17.5	17
	chr7:-:56043147:56043261:56033960:56034154:56051137:56051604									PSPH	-15.1	-14.3
	chr7:-:65974918:65975071:65974525:65974704:65976014:65976202									GUSB	18.1	12.8
	chr7:-:81997178:81997250:81997178:81997235:82005422:82005497									CACNA2D1	13.8	17.3
	chr7:-:87536457:87536541:87531293:87531497:87539267:87539345									ABCB1	-15.7	-15.7
	chr7:+:35832797:35832893:35801218:35801270:35863551:35863658									SEPTIN7	76.2	48.6
	chr7:+:35838563:35838657:35801217:35801270:35863551:35863658									SEPTIN7	47.5	72.8
	chr7:+:39779270:39779385:39771004:39771091:39780502:39780624									LINC00265	29.9	11.3
	chr7:+:44647443:44647534:44647656:44647759:44645326:44645518:44656317:44656362									OGDH	-24.8	-32
	chr7:+:70768023:70768068:70766113:70766334:70771548:70771644									AUTS2	19	17.1
	chr7:+:74744138:74744250:74743448:74743520:74744757:74744941									GTF2I	13.8	13.8
	chr7:+:7567606:7567688:7567052:7567484:7568025:7568123									MIOS	23.4	26.1
	chr7:+:848417:848615:843340:843520:849922:850033									SUN1	-15	-15
	chr7:+:849519:849603:843340:843520:849922:850033									SUN1	-15.4	-15.4
	chr7:+:99616947:99617016:99616947:99616989:99618524:99618651									ZSCAN25	35.6	14.3
	chr8:-:125083712:125083776:125083112:125083258:125091614:125091819									WASHC5	26	45.7
	chr8:-:125083712:125084022:125083112:125083258:125091614:125091840									WASHC5	21.4	33.6
	chr8:-:125083834:125084022:125083112:125083258:125091614:125091790									WASHC5	30.4	40.2
	chr8:-:18083980:18084286:18075540:18075587:18084675:18084802									ASAH1	14.4	17
	chr8:-:81673840:81673949:81660515:81660667:81679125:81679230									IMPA1	32.9	30.7
	chr8:-:92921502:92921660:92916928:92917010:92966006:92966111									TRIQK	49.2	50.1
	chr8:-:92954405:92954564:92916928:92917010:92966006:92966074									TRIQK	13.9	11.1
	chr8:+:109334323:109334474:109334323:109334402:109336127:109336204									ENY2	11.5	10.7
	chr8:+:144358592:144359065:144358592:144358900:144359183:144359423									SLC52A2	13.9	17.5
	chr8:+:144829042:144829604:144827554:144827609:144837390:144837507									ZNF7	57.9	70.4
	chr9:-:120861917:120862005:120861088:120861174:120862587:120862749									PHF19	-18.3	-22.7
	chr9:-:137575708:137576167:137575708:137575892:137576079:137576167									DPH7	-25.9	-25.9
	chr9:-:137576308:137576402:137575708:137576167:137578509:137578540									DPH7	18.5	16.7
	chr9:-:137577469:137577603:137576079:137576167:137578509:137578549									DPH7	11.6	13.7
	chr9:-:32985970:32986030:32987543:32987846:32984630:32984857:32988082:32988129									APTX	-10.1	-12.8
	chr9:-:32987543:32987846:32987543:32987731:32988082:32988129									APTX	-16.3	-16
	chr9:-:34398183:34401122:34398183:34401119:34401665:34401720									FAM219A	26.2	20.7
	chr9:-:5805610:5805785:5801175:5801328:5810010:5810231									ERMP1	19.4	18.6
	chr9:-:65289826:65289895:65289657:65289723:65301424:65301476									CBWD4P	33	47.2
	chr9:+:101399394:101399530:101399027:101399189:101399925:101400010									ZNF189	28.3	46
	chr9:+:127385026:127385145:127383437:127383545:127387192:127387331									GARNL3	-21.1	-21.1
	chr9:+:131474453:131476535:131473507:131473724:131477743:131477949									PRRC2B	-11.8	-11.1
	chr9:+:33543181:33543255:33543184:33543255:33541146:33541227									ANKRD18B	-16.5	-19.5
	chr9:+:34648047:34648171:34648091:34648171:34647831:34647961									GALT	50.2	17.8
	chr9:+:35834460:35834650:35829497:35829955:35841133:35841261									TMEM8B	23	20.8
	chr9:+:37842088:37842286:37819287:37819401:37854779:37854982									DCAF10	-15.7	-21.8
	chr9:+:71918424:71918555:71911640:71911836:71941804:71941934									C9orf85	-10.4	-29.8
	chrX:-:103684680:103684729:103678498:103678620:103685170:103685260									MORF4L2	-10.2	-14.1
	chrX:-:124481731:124481964:124422271:124422638:124497015:124497265									TENM1	-20.2	-20.2
	chrX:-:129448301:129448443:129448332:129448443:129446504:129447301									SMARCA1	-15.5	-13
	chrX:-:131804971:131805037:131794323:131794466:131825221:131825365									FIRRE	-28.2	-28
	chrX:-:135292280:135292473:135291471:135291563:135293729:135294258									ZNF75D	-10.5	-10.5
	chrX:-:149611286:149611463:149608626:149608829:149631542:149631698									TMEM185A	-12.1	-10.5
	chrX:-:149611286:149611463:149608626:149608834:149631542:149631698									TMEM185A	13.9	14.3
	chrX:-:153790563:153790575:153789837:153790292:153790809:153790851									IDH3G	-46.3	-93.3
	chrX:-:18899172:18899226:18897162:18897333:18900669:18900699									PHKA2	-19.4	-18.2
	chrX:-:54293133:54293327:54292887:54293037:54294552:54294847									WNK3	-19.1	-19.1
	chrX:+:111682131:111682300:111682131:111682235:111684964:111685103									ALG13	17	13.8
	chrX:+:24152719:24152830:24149728:24149794:24172714:24172800									ZFX	32	65.5
	chrX:+:75300866:75301015:75300866:75300965:75303404:75304600									UPRT	11.7	12.9
	chrX:+:78012878:78013112:78011448:78011674:78014661:78014753									ATP7A	19	12.7
	chrX:+:9653544:9653689:9640272:9640360:9654214:9654288									TBL1X	20.2	26.8
	chrX:+:96763099:96763120:96758153:96758258:96881578:96881718									DIAPH2	-15.5	-15.2

## Sheet: Fig. 4a-b
Red rectangles correspond to area cut for figures in the manuscript
	western blot analysis with indicated antibodies										western blot analysis with indicated antibodies

## Sheet: Fig. 5a-h
Red rectangles correspond to area cut for figures in the manuscript
Blue rectangles correspond to biological replicates
	agarose gel electrophoresis of indicated RT-PCR products													agarose gel electrophoresis of indicated RT-PCR products and western blot analysis with indicated antibodies
	quantification of gels shown above
	gray value
			inclusion	exclusion	inclusion ratio				average	SD
	#1	WT	975	573	62.9845			WT	70.5875	6.74768
		KO	327	906	26.5207			KO	33.9979	12.0443
	#2	WT	1092	289	79.0731
		KO	430	696	38.1883
	#3	WT	1091	505	68.3584
		KO	848	883	48.989
	#4	WT	915	357	71.934
		KO	243	847	22.2936
	#1	WT	1341	785	63.0762				average	SD
		Mut	540	937	36.5606			WT	66.7768	3.46472
	#2	WT	1098	472	69.9363			Mut	46.4209	6.89918
		Mut	977	943	50.8854										quantification of gels shown above
	#3	WT	1293	567	69.5161										gray value
		Mut	665	757	46.7651											SS4 inclusion ratio
	#4	WT	1433	786	64.5786											#1	#2	#3		average	SD
		Mut	1101	1038	51.4727										lane 2	65	74.3	74.8		71.3667	5.51936
															lane 3	95.7	99.8	99.4		98.3	2.26053
															lane 4	49.1	55.3	45.4		49.9333	5.00233
															lane 5	46.4	54.8	53.1		51.4333	4.4411
	agarose gel electrophoresis of indicated RT-PCR products and western blot analysis with indicated antibodies
	quantification of gels shown above
	gray value
		SS4 inclusion ratio
		#1	#2	#3		average	SD
	lane 2	67.7	60.7	61.2		63.2	3.90512
	lane 3	92.7	93.3	87.7		91.2333	3.07463
	lane 4	42.4	49.8	50.4		47.5333	4.45571
	lane 5	46.6	53.7	54.1		51.4667	4.2194
	Fig. 5d										Fig. 5e
	CLIP-RT-qPCR										CLIP-RT-qPCR
			input (%)										input (%)
			#1	#2	#3		average	SD					#1	#2	#3		average	SD
	IgG	WT	0	0	0		0	0			IgG	WT	1.16	1.06	0.86		1.02667	0.152753
	Rbfox1	WT	5.35	3.93	4.4		4.56	0.723395			Rbfox1	WT	11.62	9.98	12.12		11.24	1.11946
		KO	0.74	1.23	0.58		0.85	0.338674				T158M	0.77	1.56	2.42		1.58333	0.825247
	Rbfox2	WT	3.63	3.19	3.94		3.58667	0.376873			Rbfox2	WT	6.32	6.29	9.77		7.46	2.00057
		KO	1.17	0.55	0.62		0.78	0.339559				T158M	0.88	0.83	0.98		0.896667	0.0763763
	Rbfox3	WT	10.51	5.54	8.25		8.1	2.48839			Rbfox3	WT	8.54	12.76	7.33		9.54333	2.85065
		KO	0.7	0.49	0.03		0.406667	0.342685				T158M	1.06	1.17	1.79		1.34	0.393573
	hnRNP M	WT	9.88	6.14	8.05		8.02333	1.87014			hnRNP M	WT	8.99	7.28	8.36		8.21	0.864812
		KO	1.96	1.25	0.98		1.39667	0.506195				T158M	0.95	1.25	2.12		1.44	0.607701
	Fig. 5f
	ChIP-qPCR
		input (%)
		#1	#2	#3		average	SD
	IgG	0	0.01	0		0.00333333	0.0057735
	MeCP2	19.48	17.19	17.68		18.1167	1.20583
	Fig. 5g										Fig. 5h
	ChIP-qPCR										ChIP-qPCR
			input (%)										input (%)
			#1	#2	#3		average	SD					#1	#2	#3		average	SD
	IgG	WT	0	0	0		0	0			IgG	WT	0.08	0.05	0.04		0.0566667	0.0208167
	Rbfox1	WT	1.64	1.73	2		1.79	0.18735			Rbfox1	WT	3.05	3.07	2.3		2.80667	0.4389
		KO	0.08	0.13	0.11		0.106667	0.0251661				T158M	0.16	0.33	0.07		0.186667	0.132035
	Rbfox2	WT	1.2	1.36	1.07		1.21	0.145258			Rbfox2	WT	2.53	3.2	3.87		3.2	0.67
		KO	0.04	0.03	0.04		0.0366667	0.0057735				T158M	0.19	0.08	0.27		0.18	0.0953939
	Rbfox3	WT	2.2	2.05	2.19		2.14667	0.083865			Rbfox3	WT	3.25	2.78	2.26		2.76333	0.49521
		KO	0.07	0.07	0.11		0.0833333	0.023094				T158M	0.13	0.13	0.17		0.143333	0.023094
	hnRNP M	WT	7.41	2.83	8.31		6.18333	2.93873			hnRNP M	WT	10.74	9.19	11.92		10.6167	1.36917
		KO	0.19	0.17	0.06		0.14	0.07				T158M	0.32	0.92	0.27		0.503333	0.361709

## Sheet: Fig. 6b, d-e
	Fig. 6b							Fig. 6e
	Pearson's R value							Pearson's R value
		no. of cells	R value							R value MeCP2 & Rbfox2
		1	0.72						no. of cells	WT	R106W	T158M
		2	0.49						1	0.71	0.3	0.19
		3	0.44						2	0.9	0.17	0.03
		4	0.62						3	0.84	-0.25	0.68
		5	0.52						4	0.9	-0.49	0.32
		6	0.32						5	0.73	-0.52	-0.34
		7	0.52						6	0.81	0.19	0.36
		8	0.35						7	0.79	-0.08	0
		9	0.65						8	0.6	0.31	-0.17
		10	0.52						9	0.88	0.14	0.01
		11	0.35						10	0.79	0.46	-0.34
		12	0.61						11	0.81	0.38	-0.2
		13	0.35						12	0.86	-0.27	0.23
		14	0.39						13	0.85	-0.37	0.46
		15	0.39						14	0.75	-0.12	0.37
		average	0.482667						15	0.87	-0.4	0.36
		SD	0.125895						16	0.85	0.26	0.15
									17	0.86	0.6	0
									18	0.74	-0.52	0.6
									19	0.84	-0.13	-0.12
									20	0.74	-0.11	-0.13
									21	0.89	0.37	-0.22
									22	0.86	0.06	-0.03
									23	0.8	-0.23	0.33
									24	0.78	0.32	-0.19
									25	0.88	0.13	0.42
									26	0.77	-0.09	0.52
									27	0.85	-0.53	0.34
									28	0.87	0.19	0.28
									29	0.79	-0.03	0.52
									30	0.78	-0.5	0.5
									average	0.813	-0.0253333	0.164333
									SD	0.0674741	0.331493	0.294884
	Fig. 6d
	N		1	2	3	4	5	6	7	8	9	10	11	12	13	14	15	16	17	18	19	20
	MeCP2-eGFP		normalized intensity																				average	SD
	before bleach		1	1	1	1	0.96	1	0.99	1	1	1	1	1	1	1	1	1	1	0.95	1	1	0.995	0.0139548
			0.98	1	0.94	0.9	1	0.98	1	0.99	0.96	0.98	0.92	0.96	0.81	0.95	1	1	1	1	0.9	1	0.9635	0.0494469
	time post bleach 0 s		0.27	0.34	0.44	0.44	0.39	0.43	0.35	0.26	0.47	0.42	0.2	0.25	0.39	0.39	0.29	0.37	0.39	0.38	0.45	0.3	0.361	0.0762199
			0.42	0.64	0.52	0.53	0.7	0.65	0.75	0.56	0.6	0.56	0.59	0.57	0.43	0.62	0.71	0.71	0.83	0.84	0.67	0.41	0.6155	0.122409
	10 s		0.41	0.67	0.51	0.56	0.68	0.71	0.76	0.5	0.59	0.62	0.58	0.56	0.39	0.6	0.69	0.83	0.84	0.83	0.68	0.46	0.6235	0.133349
			0.41	0.67	0.5	0.6	0.68	0.67	0.82	0.58	0.55	0.6	0.5	0.64	0.49	0.54	0.67	0.78	0.83	0.82	0.61	0.42	0.619	0.126653
	20 s		0.4	0.72	0.54	0.57	0.76	0.71	0.86	0.55	0.56	0.66	0.56	0.59	0.61	0.66	0.61	0.83	0.83	0.8	0.67	0.4	0.6445	0.131488
			0.43	0.79	0.47	0.57	0.73	0.76	0.8	0.56	0.57	0.63	0.55	0.66	0.73	0.61	0.62	0.89	0.82	0.8	0.7	0.53	0.661	0.126736
	30 s		0.37	0.85	0.49	0.55	0.63	0.72	0.74	0.55	0.54	0.64	0.64	0.63	0.73	0.6	0.62	0.9	0.86	0.75	0.7	0.45	0.648	0.137443
			0.39	0.87	0.45	0.59	0.76	0.74	0.78	0.56	0.53	0.67	0.58	0.73	0.75	0.61	0.69	0.91	0.84	0.77	0.74	0.53	0.6745	0.140055
	40 s		0.39	0.86	0.5	0.62	0.77	0.75	0.76	0.55	0.56	0.67	0.6	0.66	0.89	0.65	0.67	0.92	0.91	0.79	0.8	0.72	0.702	0.142186
			0.37	0.83	0.45	0.61	0.72	0.74	0.91	0.52	0.58	0.64	0.63	0.63	0.9	0.62	0.73	0.96	0.88	0.81	0.8	0.66	0.6995	0.157897
	50 s		0.37	0.81	0.48	0.6	0.72	0.81	0.8	0.58	0.62	0.68	0.63	0.63	1	0.64	0.71	0.91	0.88	0.84	0.87	0.77	0.7175	0.153961
			0.37	0.81	0.46	0.6	0.67	0.77	0.78	0.54	0.67	0.61	0.6	0.68	0.96	0.58	0.7	0.93	0.86	0.8	0.85	0.94	0.709	0.161372
	60 s		0.35	0.83	0.44	0.59	0.64	0.8	0.92	0.5	0.64	0.67	0.54	0.68	0.64	0.59	0.69	0.92	0.86	0.81	0.82	1	0.6965	0.171319
			0.37	0.79	0.41	0.65	0.67	0.77	0.88	0.54	0.57	0.64	0.58	0.65	0.7	0.61	0.73	0.97	0.89	0.79	0.85	1	0.703	0.169087
	70 s		0.38	0.76	0.45	0.65	0.69	0.77	0.91	0.56	0.59	0.7	0.54	0.65	0.69	0.55	0.81	0.97	0.91	0.85	0.92	0.88	0.7115	0.167372
			0.37	0.75	0.45	0.66	0.72	0.78	0.96	0.56	0.63	0.66	0.52	0.7	0.62	0.63	0.9	1	0.86	0.8	0.96	0.74	0.7135	0.170271
	80 s		0.36	0.83	0.46	0.65	0.63	0.76	0.93	0.53	0.65	0.68	0.53	0.75	0.77	0.53	0.87	0.99	0.85	0.86	1	0.74	0.7185	0.177238
			0.32	0.81	0.45	0.63	0.69	0.74	0.98	0.52	0.66	0.7	0.53	0.76	0.89	0.58	0.91	0.94	0.82	0.93	0.9	0.79	0.7275	0.181075
	90 s		0.48	0.86	0.44	0.65	0.62	0.76	0.91	0.51	0.68	0.76	0.54	0.74	0.86	0.52	0.96	0.91	0.84	0.87	0.95	0.81	0.7335	0.167937
	RBFOX2-mCherry		normalized intensity																				average	SD
	before bleach		1	0.98	1	0.97	0.97	0.96	1	0.98	1	0.94	1	1	1	1	0.9	0.97	1	1	0.99	0.98	0.982	0.0258742
			1	1	0.97	1	1	1	0.94	1	0.9	0.75	0.94	0.97	1	1	1	1	0.94	0.98	1	0.98	0.9685	0.0589625
	time post bleach 0 s		0.45	0.32	0.4	0.36	0.36	0.49	0.36	0.37	0.24	0.33	0.49	0.28	0.48	0.37	0.45	0.36	0.43	0.41	0.25	0.35	0.3775	0.0736189
			0.62	0.6	0.67	0.8	0.6	0.75	0.45	0.67	0.67	0.36	0.55	0.67	0.63	0.57	0.5	0.48	0.48	0.65	0.65	0.67	0.602	0.106504
	10 s		0.67	0.64	0.66	0.81	0.61	0.75	0.4	0.68	0.65	0.35	0.59	0.69	0.65	0.67	0.51	0.5	0.5	0.63	0.69	0.66	0.6155	0.112319
			0.62	0.63	0.69	0.82	0.61	0.73	0.43	0.67	0.56	0.48	0.55	0.66	0.6	0.63	0.51	0.52	0.53	0.62	0.66	0.71	0.6115	0.0930351
	20 s		0.61	0.66	0.69	0.81	0.62	0.75	0.43	0.71	0.6	0.63	0.56	0.68	0.65	0.67	0.55	0.48	0.55	0.61	0.68	0.87	0.6405	0.103134
			0.63	0.73	0.69	0.79	0.63	0.72	0.44	0.64	0.7	0.73	0.64	0.67	0.61	0.65	0.55	0.51	0.59	0.68	0.73	0.88	0.6605	0.0972504
	30 s		0.63	0.78	0.67	0.79	0.61	0.72	0.42	0.66	0.71	0.77	0.61	0.65	0.61	0.62	0.57	0.51	0.58	0.64	0.72	1	0.6635	0.120012
			0.61	0.77	0.67	0.82	0.61	0.74	0.45	0.77	0.72	0.78	0.58	0.71	0.64	0.65	0.55	0.49	0.53	0.65	0.69	0.94	0.6685	0.118911
	40 s		0.59	0.77	0.62	0.82	0.61	0.74	0.44	0.74	0.65	0.92	0.59	0.72	0.6	0.61	0.54	0.47	0.52	0.67	0.72	0.94	0.664	0.13418
			0.59	0.75	0.69	0.8	0.61	0.72	0.44	0.74	0.72	0.91	0.6	0.72	0.63	0.66	0.59	0.48	0.57	0.64	0.73	0.97	0.678	0.127511
	50 s		0.59	0.76	0.64	0.79	0.63	0.66	0.47	0.7	0.68	0.98	0.55	0.66	0.64	0.68	0.59	0.46	0.55	0.59	0.72	0.95	0.6645	0.132922
			0.58	0.76	0.63	0.79	0.62	0.67	0.53	0.68	0.66	0.94	0.61	0.66	0.63	0.68	0.56	0.47	0.53	0.64	0.7	0.94	0.664	0.121065
	60 s		0.55	0.75	0.64	0.78	0.62	0.72	0.47	0.72	0.61	0.67	0.55	0.67	0.64	0.69	0.6	0.47	0.5	0.64	0.68	0.95	0.646	0.112923
			0.55	0.72	0.64	0.79	0.61	0.73	0.47	0.71	0.58	0.71	0.61	0.7	0.66	0.64	0.59	0.47	0.48	0.7	0.67	0.91	0.647	0.109212
	70 s		0.57	0.7	0.62	0.77	0.58	0.73	0.54	0.62	0.65	0.7	0.56	0.64	0.65	0.63	0.58	0.46	0.54	0.67	0.74	0.97	0.646	0.108405
			0.56	0.71	0.62	0.78	0.6	0.66	0.57	0.62	0.58	0.67	0.58	0.62	0.64	0.64	0.54	0.45	0.49	0.68	0.74	1	0.6375	0.116252
	80 s		0.53	0.74	0.62	0.78	0.57	0.67	0.61	0.67	0.53	0.81	0.67	0.63	0.69	0.63	0.53	0.48	0.52	0.74	0.7	0.98	0.655	0.11945
			0.5	0.72	0.59	0.75	0.58	0.7	0.63	0.68	0.54	0.92	0.63	0.63	0.67	0.65	0.6	0.46	0.47	0.73	0.71	1	0.658	0.133401
	90 s		0.49	0.76	0.62	0.73	0.58	0.7	0.66	0.65	0.61	0.91	0.7	0.61	0.74	0.61	0.57	0.47	0.54	0.72	0.7	0.99	0.668	0.126266

## Sheet: Fig. 7a-c
	Fig. 7a																		Fig. 7c
	Pearson's R value						Line Scan												Pearson's R value							Line Scan
			R value (DAPI excluded)						gray value (10^4)					gray value (10^4)							R value Rbfox1 & hnRNP M					WT				KO				T158M
		no. of cells	WT	T158M				distance (µm)	MeCP2-WT	Rbfox1			distance (µm)	MeCP2-T158M	Rbfox1					no. of cells	WT	KO	T158M				gray value (10^4)				gray value (10^4)				gray value (10^4)
		1	0.64	-0.24				0	5.3773	1.8555			0	0	0					1	0.44	0.04	0.14			distance (µm)	Rbfox1	hnRNP M		distance (µm)	Rbfox1	hnRNP M		distance (µm)	Rbfox1	hnRNP M
		2	0.55	-0.34				0.04407	5.31641	1.43567			0.0441	0.84098	0					2	0.43	-0.03	-0.2			0	0	0.928978		0	0	0		0	0	0
		3	0.76	-0.27				0.08815	4.24436	1.17436			0.0882	1.69589	0					3	0.31	-0.11	0.06			0.0391	0	1.36348		0.04412	0	0		0.04412	0	0
		4	0.58	-0.31				0.13222	2.81365	1.20673			0.1324	1.92195	0					4	0.54	-0.07	-0.13			0.0783	0.847544	2.30433		0.08824	0	0		0.08824	0	0
		5	0.44	-0.39				0.1763	1.58444	1.07024			0.1765	1.36392	0					5	0.41	-0.08	-0.1			0.1174	1.77186	3.50439		0.13236	0	0.652882		0.13236	0	0
		6	0.39	-0.42				0.22037	0.939192	0.215246			0.2206	0.719144	0					6	0.5	0.03	0			0.1566	3.00309	4.78856		0.17648	0	2.21703		0.17648	0	0
		7	0.5	-0.23				0.26445	0.814058	0.0066999			0.2647	0.500604	1.01032					7	0.41	-0.13	-0.24			0.1957	3.59178	5.63596		0.2206	0	3.3672		0.2206	0	0
		8	0.37	-0.28				0.30852	1.01331	0			0.3088	0.834399	1.236					8	0.36	-0.02	-0.2			0.2349	2.6472	5.85101		0.26471	0	3.69042		0.26471	0	0
		9	0.42	-0.41				0.3526	1.33123	0			0.353	1.4886	0.817007					9	0.26	0.02	-0.11			0.274	0.589876	5.10862		0.30883	0	3.00415		0.30883	0	0
		10	0.62	-0.34				0.39667	1.74986	0.40727			0.3971	1.88025	0					10	0.23	0.09	-0.06			0.3131	0	3.84913		0.35295	0	1.80521		0.35295	0.663433	0
		11	0.58	-0.24				0.44075	2.30117	1.26304			0.4412	1.46065	0					11	0.4	-0.03	-0.12			0.3523	0	2.31942		0.39707	0	1.06021		0.39707	1.05849	0
		12	0.51	-0.09				0.48482	3.06398	1.757			0.4853	0.385604	0					12	0.66	-0.04	-0.14			0.3914	0	1.01625		0.44119	0	0.779964		0.44119	0	0
		13	0.43	-0.29				0.5289	4.03176	1.88746			0.5294	0	1.12568					13	0.39	-0.27	-0.02			0.4306	0	0.226981		0.48531	0	0.849058		0.48531	0	0
		14	0.64	-0.24				0.57297	5.08889	2.32942			0.5735	0	2.88621					14	0.42	-0.09	0.02			0.4697	0	0.0911249		0.52943	0	0.66492		0.52943	0	0
		15	0.44	-0.27				0.61705	5.99401	2.87672			0.6177	0	4.65938					15	0.29	0.07	0			0.5089	0	0.352829		0.57355	0	0.238202		0.57355	0	0
		16	0.51	-0.38				0.66112	6.54535	2.8854			0.6618	0	4.70191					16	0.46	-0.07	-0.1			0.548	0	0.492238		0.61767	0	0		0.61767	0	0
		17	0.52	-0.09				0.7052	6.52666	2.09858			0.7059	0	3.20627					17	0.55	-0.08	-0.02			0.5872	0	0.474555		0.66179	0.0483847	0		0.66179	0	0
		18	0.61	-0.47				0.74927	6.37182	1.01967			0.75	0.0151479	1.6595					18	0.58	0.06	-0.1			0.6263	0	0.180831		0.70591	0.130525	0		0.70591	0	0
		19	0.66	-0.44				0.79335	6.05219	0.225763			0.7941	0.135665	1.12828					19	0.53	0.01	-0.24			0.6654	0	0		0.75002	0	0		0.75002	0	0
		20	0.65	-0.26				0.83742	5.23168	0			0.8383	0.320933	1.02895					20	0.41	-0.06	-0.06			0.7046	0	0		0.79414	0	0		0.79414	0	0
		21	0.5	-0.37				0.8815	4.04039	0.0809457			0.8824	0.322428	1.56019					21	0.37	-0.21	0.03			0.7437	0	0		0.83826	0.0197695	0		0.83826	0.645738	0
		22	0.63	-0.43				0.92557	3.07213	0.285664			0.9265	0.0950179	1.0582					22	0.27	-0.18	0			0.7829	0.0335553	0		0.88238	0	0.205813		0.88238	3.75874	0
		23	0.76	-0.39				0.96965	2.48571	0.769665			0.9706	0	0.226069					23	0.6	-0.16	-0.06			0.822	0.313795	0		0.9265	0.0760934	1.1497		0.9265	5.41515	0
		24	0.76	-0.4				1.01372	2.49681	1.46986			1.0147	0	0					24	0.47	-0.35	0.07			0.8612	0.55633	0		0.97062	0	2.73709		0.97062	2.0414	0
		25	0.7	-0.44				1.0578	3.11721	1.9225			1.0589	0	0					25	0.51	-0.06	-0.07			0.9003	0.127086	0		1.01474	0	3.82413		1.01474	0	0
		26	0.79	-0.43				1.10187	4.1448	2.02154			1.103	0	0					26	0.25	-0.09	-0.2			0.9394	0.0002252	0		1.05886	0	3.49807		1.05886	0	0
		27	0.43	-0.36				1.14595	5.00291	1.78344			1.1471	0	0					27	0.41	0.02	-0.25			0.9786	0.214879	0.185323		1.10298	0	1.92605		1.10298	0	0
		28	0.73	-0.23				1.19002	5.0856	1.24877			1.1912	0	0					28	0.52	-0.13	-0.12			1.0177	1.26979	1.09468		1.1471	0	0.469317		1.1471	0	0.435889
		29	0.6	-0.03				1.2341	4.11551	0.764162			1.2353	0.0341622	0					29	0.49	0.09	-0.01			1.0569	2.42574	2.10679		1.19122	0	0.0348547		1.19122	0	0.951623
		30	0.67	-0.23				1.27817	2.57582	0.619466			1.2795	0	0					30	0.39	-0.07	0.1			1.096	2.43831	2.39079		1.23533	0	0.342646		1.23533	0.781755	0.833583
								1.32225	1.107	1.01129			1.3236	0	0											1.1352	0.936641	1.91567		1.27945	0.0003692	0.748005		1.27945	0.345965	0.251667
		average	0.579667	-0.310333				1.36632	0.363766	1.6943			1.3677	0.0396718	0					average	0.428667	-0.0633333	-0.071			1.1743	0	0.909223		1.32357	0	1.06778		1.32357	0	0
		SD	0.121385	0.111432				1.41039	0.270912	2.23874			1.4118	0.113862	0					SD	0.108524	0.102699	0.103369			1.2134	0	0.229723		1.36769	0	0.287284		1.36769	0	0
								1.45447	0.766471	2.5054			1.4559	0.550956	0											1.2526	0	0		1.41181	0	0.0114096		1.41181	0	0
								1.49854	1.44516	2.65839			1.5	1.08769	0.183529											1.2917	0	0		1.45593	0	0		1.45593	0	0
								1.54262	1.85736	2.96022			1.5442	1.49037	0											1.3309	0	0		1.50005	0	0		1.50005	0.243755	0
								1.58669	1.87247	3.27494			1.5883	1.70528	0											1.37	0	0		1.54417	0	0		1.54417	0.0164506	0
								1.63077	1.63345	3.31511			1.6324	1.81072	0											1.4092	0	0		1.58829	0	0		1.58829	0.239306	0
								1.67484	1.4671	2.8443			1.6765	1.7015	0											1.4483	0.0061376	0		1.63241	0	0		1.63241	0.109178	0
								1.71892	1.60428	2.12755			1.7206	1.28581	0											1.4875	1.10854	0.150097		1.67652	0	0		1.67652	0	0
								1.76299	1.99534	1.31483			1.7648	0.568411	0											1.5266	3.17719	0.978505		1.72064	0	0		1.72064	0	0
								1.80707	2.48675	0.639324			1.8089	0	0											1.5657	5.17915	2.25835		1.76476	0	0		1.76476	0	0
								1.85114	2.94775	0.410769			1.853	0	0											1.6049	6.25796	3.26809		1.80888	0	0		1.80888	0	0
								1.89522	3.30461	0.363069			1.8971	0	0											1.644	6.20207	3.72866		1.853	0	0		1.853	0	0
								1.93929	3.52984	0.189745			1.9412	0	0											1.6832	5.23342	3.59989		1.89712	0	0		1.89712	0	0.123777
								1.98337	3.61942	0.0680489			1.9854	0	0											1.7223	3.63271	3.27708		1.94124	0	0		1.94124	0	0.906361
								2.02744	3.45493	0			2.0295	0	0											1.7615	2.21543	2.88485		1.98536	0	0		1.98536	0	2.01879
								2.07152	3.11408	0			2.0736	0	0											1.8006	1.20532	2.77016		2.02948	0	0		2.02948	0	3.05949
								2.11559	2.50416	0			2.1177	0	0											1.8397	0.755624	2.82113		2.0736	0	0		2.0736	0	3.42022
								2.15967	1.62623	0			2.1618	0	0											1.8789	0.536394	3.21281		2.11772	0	0		2.11772	0	2.7932
								2.20374	0.663965	0			2.206	0	0.466159											1.918	0.321972	3.5756		2.16183	0	0		2.16183	0	1.31112
								2.24782	0	0			2.2501	0	1.98562											1.9572	0.181619	3.79885		2.20595	0.039748	0		2.20595	0.0269068	0.206215
								2.29189	0	0			2.2942	0	2.6808											1.9963	0.180157	3.73694		2.25007	0.0826412	0		2.25007	0	0.0028266
								2.33597	0	0			2.3383	0.638179	0.420424											2.0355	0	3.43024		2.29419	0	0		2.29419	0	0
								2.38004	0	0			2.3824	1.88343	0											2.0746	0	2.92712		2.33831	0	0		2.33831	1.41555	0
								2.42412	0	0.0005968			2.4265	2.90636	0.108425											2.1137	0	2.2699		2.38243	0	0		2.38243	3.40349	0.367163
								2.46819	0	0			2.4707	3.62633	0.889253											2.1529	0	1.74117		2.42655	0	0		2.42655	2.58681	1.23909
								2.51227	0	0			2.5148	4.02851	2.01568											2.192	0.759518	1.50245		2.47067	0	0		2.47067	0.312713	2.23039
								2.55634	0	0			2.5589	4.25079	0.208729											2.2312	2.00923	1.7128		2.51479	0	1.69613		2.51479	0	2.94301
								2.60042	0	0			2.603	3.78745	0											2.2703	2.53429	2.28778		2.55891	0	4.01265		2.55891	0	3.31841
								2.64449	0	0			2.6471	3.01047	0											2.3095	2.55122	3.07799		2.60303	0	3.73929		2.60303	0	3.46853
								2.68857	0	0			2.6913	1.98663	0											2.3486	2.0022	3.70994		2.64714	0.022673	1.34283		2.64714	0	3.17022
								2.73264	0.0682917	0			2.7354	1.26496	0											2.3878	1.7019	3.78643		2.69126	1.7457	0		2.69126	0	2.20209
								2.77672	0.179926	0			2.7795	1.14408	0											2.4269	1.67046	3.35783		2.73538	3.44584	0		2.73538	0	0.95355
								2.82079	0.3299	0.133854			2.8236	1.70315	0											2.466	1.29841	2.69048		2.7795	3.73143	0		2.7795	0	0.199738
								2.86486	0.519984	0.0673988			2.8677	2.71979	0											2.5052	0.384138	1.97048		2.82362	1.35585	0		2.82362	0	0.0853667
								2.90894	0.797745	0			2.9119	3.55498	0.227981											2.5443	0	1.35242		2.86774	0.0565388	0		2.86774	0	0.292997
								2.95301	1.18508	0			2.956	3.9627	0.280387											2.5835	0	0.87861		2.91186	0	0.105477		2.91186	0	0.853875
								2.99709	1.60012	0			3.0001	3.48751	0.0679901											2.6226	0	0.725344		2.95598	0	1.07577		2.95598	0	1.2696
								3.04116	1.92863	0			3.0442	2.35314	0.0008056											2.6618	0.007088	0.897634		3.0001	0.0719034	2.03322		3.0001	0	1.44654
								3.08524	1.94474	0			3.0883	1.07609	0											2.7009	1.63916	1.32737		3.04422	0.418429	1.90801		3.04422	0	1.55677
								3.12931	1.82387	0			3.1325	0.218993	0											2.74	2.84509	1.92866		3.08834	0.270273	0.770918		3.08834	0	1.79478
								3.17339	1.95843	0			3.1766	0	0											2.7792	3.13722	2.49242		3.13245	0	0.0727815		3.13245	0	2.10545
								3.21746	2.53212	0			3.2207	0	0.419095											2.8183	2.86834	2.94264		3.17657	0	0		3.17657	0	2.47825
								3.26154	3.63208	0			3.2648	0	1.6422											2.8575	2.32651	3.19222		3.22069	0	0		3.22069	0	2.39727
								3.30561	5.0329	0.0117831			3.3089	0.11121	2.15307											2.8966	1.90762	3.34903		3.26481	0.713136	0		3.26481	0	1.93495
								3.34969	5.99974	0.244076			3.353	0.463829	2.50157											2.9358	1.73069	3.50074		3.30893	0.147911	0		3.30893	0	0.985528
								3.39376	6.28737	1.03067			3.3972	0.292131	2.45718											2.9749	1.84176	3.39912		3.35305	0	0		3.35305	0	0.274206
								3.43784	5.98426	1.86499			3.4413	0	1.48098											3.014	1.85548	3.13083		3.39717	0	0.0536465		3.39717	0	0
								3.48191	5.41637	2.58648			3.4854	0	0.215531											3.0532	1.39016	2.48515		3.44129	0	0		3.44129	0	0
								3.52599	4.91956	3.43722			3.5295	0	0											3.0923	0.3831	1.89794		3.48541	0.638887	0.0579663		3.48541	0.69032	0
								3.57006	4.76624	4.37882			3.5736	0	0											3.1315	0.0151849	1.58843		3.52953	3.4394	0		3.52953	3.66714	0
								3.61414	4.75577	5.24968			3.6178	0	0											3.1706	0.0015477	1.7074		3.57365	2.72048	0		3.57365	5.72995	0
								3.65821	4.5929	5.5193			3.6619	0	0.0006244											3.2098	0.181958	2.29291		3.61776	0.261216	0		3.61776	5.12886	0.0258104
								3.70229	4.01039	4.85054			3.706	0.0777023	0.0230806											3.2489	1.10664	3.18949		3.66188	0	0.698121		3.66188	1.45209	0.0709833
								3.74636	3.0881	2.75047			3.7501	2.19887	0.276174											3.2881	2.54437	4.17683		3.706	0	2.25026		3.706	0.0554222	0.231675
								3.79044	2.06479	0.182374			3.7942	4.2057	0.16366											3.3272	3.59778	5.02341		3.75012	0.457968	3.67269		3.75012	0	0.179631
								3.83451	1.08078	0			3.8384	5.37953	0.0935193											3.3663	4.05842	5.5503		3.79424	0.42955	4.46218		3.79424	0	0.0003674
								3.87859	0.349419	0			3.8825	5.14909	0											3.4055	3.85436	5.63415		3.83836	0.0041474	4.85159		3.83836	0	0
								3.92266	0.0296244	0			3.9266	4.06808	0											3.4446	3.54995	5.30403		3.88248	0	5.00862		3.88248	0	0
								3.96674	0	0			3.9707	2.65609	0											3.4838	3.46256	4.65009		3.9266	0	4.79328		3.9266	0	0.106432
								4.01081	0.198366	0			4.0148	1.65548	0											3.5229	3.98755	3.87441		3.97072	0	4.57486		3.97072	0	0.517394
								4.05489	0.295041	0.271596			4.059	1.2578	0											3.5621	4.63911	3.27836		4.01484	0	4.75768		4.01484	0	0.914995
								4.09896	0.116119	0.275551			4.1031	1.68362	0											3.6012	4.64702	2.99556		4.05896	0	5.50342		4.05896	0.0014407	1.12876
								4.14304	0.0225169	0.187724			4.1472	2.65725	0											3.6403	3.23855	3.06705		4.10307	0	6.39922		4.10307	0	1.18093
								4.18711	0.0370575	0.219571			4.1913	3.73886	0											3.6795	1.48818	3.24321		4.14719	0.253396	6.5535		4.14719	0	1.12278
								4.23118	0	0.439379			4.2354	4.18155	0.939299											3.7186	0.233326	3.29388		4.19131	0.196406	6.5535		4.19131	0	0.84935
								4.27526	0.0320695	0.963154			4.2796	3.78086	1.41725											3.7578	0.019418	2.93846		4.23543	0	5.71715		4.23543	0	0.3158
								4.31933	0.360576	1.51033			4.3237	2.90281	1.02731											3.7969	0.323684	2.33137		4.27955	0	4.04888		4.27955	0.0024093	0.0726108
								4.36341	1.17714	1.56524			4.3678	1.952	0.503573											3.8361	1.54386	1.62591		4.32367	0.163399	2.06412		4.32367	1.68304	0.0923403
								4.40748	2.1109	0.981863			4.4119	1.22808	0.004542											3.8752	2.68303	1.18184		4.36779	0.0728324	1.03224		4.36779	2.82586	0
								4.45156	2.51532	0.281176			4.456	0.784343	0											3.9143	2.72706	0.983475		4.41191	0.133164	0.990644		4.41191	1.09397	0.148972
								4.49563	2.1687	0			4.5001	0.408257	0.0161243											3.9535	2.07732	1.02701		4.45603	0.298993	2.10784		4.45603	0	0.0154009
								4.53971	1.31763	0			4.5443	0.234759	0.690649											3.9926	0.793804	1.115		4.50015	0.133482	3.7801		4.50015	0	0
								4.58378	0.439972	0			4.5884	0.136414	2.46332											4.0318	0	1.03602		4.54427	0.0456145	4.17021		4.54427	0	0
								4.62786	0.0085438	0			4.6325	0.383434	4.28564											4.0709	0	0.64977		4.58838	0.164644	3.23263		4.58838	0	0
								4.67193	0.0949562	0			4.6766	1.13879	3.90293											4.1101	0	0.180303		4.6325	1.94565	1.19143		4.6325	0	0
								4.71601	0.547831	0			4.7207	2.46311	3.00935											4.1492	0	0		4.67662	5.62192	0		4.67662	0.0735177	0
								4.76008	1.31135	0			4.7649	4.09519	1.68073											4.1884	0	0		4.72074	6.52821	0		4.72074	3.23394	0
								4.80416	1.88567	0			4.809	5.42074	0											4.2275	0	0		4.76486	5.72393	0		4.76486	3.81835	0
								4.84823	2.05013	0			4.8531	6.17147	0											4.2666	0	0		4.80898	3.85402	0		4.80898	1.2745	0
								4.89231	1.75509	0			4.8972	5.71895	0											4.3058	0	0		4.8531	1.52946	0		4.8531	0	0
								4.93638	1.23644	0			4.9413	4.24132	0											4.3449	0	0		4.89722	0.246999	0		4.89722	0	0.0457031
								4.98046	0.783696	0			4.9855	2.14395	0											4.3841	0	0		4.94134	0.28141	0		4.94134	2.16873	0.591389
								5.02453	0.493053	0.386458			5.0296	0.630313	0.0472262											4.4232	0	0		4.98546	0.760169	0.257825		4.98546	3.57832	1.4289
								5.06861	0.315544	0.181316			5.0737	0	0.547838											4.4624	0	0		5.02957	0.188334	0.335382		5.02957	2.55483	2.55702
								5.11268	0.176846	0.0188483			5.1178	0	2.12296											4.5015	0	0		5.07369	0.212619	0.227466		5.07369	0	3.92012
								5.15676	0.450404	0.0627655			5.1619	0.0474903	1.56878											4.5406	0	0		5.11781	0.0008972	0		5.11781	0	5.09206
								5.20083	1.00529	0.14993			5.2061	0	0.396984											4.5798	0	0		5.16193	2.09641	0.176727		5.16193	0.136871	5.43698
								5.24491	1.72649	0.443521			5.2502	0.639542	0											4.6189	0	0		5.20605	3.35668	1.42154		5.20605	0.839519	4.84441
								5.28898	2.43157	1.08132			5.2943	0.936456	0.0629741											4.6581	0	0		5.25017	2.1317	3.92693		5.25017	0.439578	3.70997
								5.33306	3.03065	2.10444			5.3384	1.03045	0.957906											4.6972	0	0		5.29429	0.238445	6.11164		5.29429	0	2.9248
								5.37713	3.43511	3.11651			5.3825	0.819879	4.57769											4.7364	0	0		5.33841	0.0125616	6.5535		5.33841	0	3.04771
								5.42121	3.55474	3.29632			5.4266	0.533902	6.43377											4.7755	0	0		5.38253	0.229166	6.16762		5.38253	0	3.89695
								5.46528	3.47235	2.39282			5.4708	0.369493	6.5535											4.8146	0	0		5.42665	0.320615	4.73232		5.42665	0	4.74865
								5.50936	3.26783	0.962602			5.5149	0.17969	6.33026											4.8538	0	0		5.47077	0.671027	3.21642		5.47077	0	4.88279
								5.55343	2.92824	0.035736			5.559	0.355881	4.53723											4.8929	0	0		5.51488	1.74444	1.73047		5.51488	0	3.83697
								5.59751	2.51683	0			5.6031	0.421194	1.07184											4.9321	0	0		5.559	2.69995	0.829592		5.559	0	2.58727
								5.64158	2.16775	0.217404			5.6472	0.676697	0.0599104											4.9712	0	0		5.60312	1.93946	0.494481		5.60312	0	1.81257
								5.68565	1.97081	1.18198			5.6914	0.783812	0											5.0104	0	0		5.64724	0.190438	0.180801		5.64724	0	1.80181
								5.72973	2.03535	2.30973			5.7355	0.847319	0.0216716											5.0495	0	0		5.69136	0	0.0878913		5.69136	0	2.12873
								5.7738	2.40172	2.94476			5.7796	0.825868	1.28595											5.0887	0	0		5.73548	0	0.165531		5.73548	0	1.8854
								5.81788	3.03372	3.20838			5.8237	0.806302	2.4575											5.1278	0	0		5.7796	0.0373015	0.650513		5.7796	0.580955	0.994474
								5.86195	3.90592	3.9621			5.8678	0.809211	1.98969											5.1669	0	0		5.82372	1.63626	1.10811		5.82372	2.4934	0.129675
								5.90603	4.91286	5.21699			5.912	0.87617	1.02704											5.2061	0	0		5.86784	3.75694	0.749686		5.86784	2.53371	0.005103
								5.9501	5.718	5.7568			5.9561	1.02506	0.330509											5.2452	0	0		5.91196	3.60044	0.183752		5.91196	1.08773	0.258431
								5.99418	5.80011	5.14217			6.0002	1.23577	0											5.2844	0	0		5.95608	0.835183	0		5.95608	0	1.46516
								6.03825	4.9756	3.56904			6.0443	1.34376	0											5.3235	0	0		6.00019	0	0		6.00019	0	2.89449
								6.08233	3.44098	1.90331			6.0884	1.18908	0											5.3627	0	0		6.04431	0	0.0102884		6.04431	0	3.98416
								6.1264	1.74966	1.07159			6.1326	0.743787	0											5.4018	0	0		6.08843	0	0.571892		6.08843	0	4.70541
								6.17048	0.339635	0.972342			6.1767	0.368893	0.347597											5.4409	0	0		6.13255	0	2.90247		6.13255	0	5.30046
								6.21455	0.0016737	0.928322			6.2208	0.270923	0.523563											5.4801	0	0		6.17667	0	5.65991		6.17667	0	5.49832
								6.25863	0	0.59264			6.2649	0.681683	0.0574592											5.5192	0	0		6.22079	0	6.53172		6.22079	0	5.555
								6.3027	0	0.117843			6.309	1.2195	0											5.5584	0	0		6.26491	0	6.5535		6.26491	0	4.87943
								6.34678	0.221463	0			6.3531	1.50708	0											5.5975	0	0		6.30903	0	6.5535		6.30903	0	3.49548
								6.39085	0.552684	0			6.3973	0.835063	0											5.6367	0	0		6.35315	0	6.00926		6.35315	0	1.9545
								6.43493	0.645503	0.527657			6.4414	0.114301	0											5.6758	0	0		6.39727	0	5.08238		6.39727	0	0.964979
								6.479	0.617167	0.988494			6.4855	0	0											5.7149	0	0		6.44139	0	4.19228		6.44139	0	0.91661
								6.52308	0.658298	0.772231			6.5296	0	0											5.7541	0	0		6.4855	0	3.84096		6.4855	0	1.4498
								6.56715	1.01663	0.190253			6.5737	0	0.734308											5.7932	0	0		6.52962	0.0127786	3.74649		6.52962	0	1.82444
								6.61123	1.77398	0.134846			6.6179	0	2.33046											5.8324	0	0		6.57374	0.001882	3.76915		6.57374	0	1.68226
								6.6553	2.68933	0.536739			6.662	0.0087843	1.27324											5.8715	0	0		6.61786	0	3.82506		6.61786	0	1.28067
								6.69938	3.24708	1.38773			6.7061	0.187572	0											5.9107	0	0		6.66198	0	4.01584		6.66198	0	1.14087
								6.74345	3.12808	2.29067			6.7502	1.0632	0											5.9498	0	0		6.7061	0	4.55116		6.7061	0	1.6775
								6.78753	2.36045	2.34559			6.7943	1.75382	0											5.989	0	0		6.75022	0	4.97826		6.75022	0	2.63249
								6.8316	1.21794	1.64726			6.8385	1.63901	0											6.0281	0	0		6.79434	0	4.65248		6.79434	0	3.54073
								6.87568	0.299766	0.62749			6.8826	0.824592	0											6.0672	0	0		6.83846	0	2.98448		6.83846	0	3.44259
								6.91975	0.0094144	0.0330227			6.9267	0	0											6.1064	0	0		6.88258	0	0.163571		6.88258	0	2.5467
								6.96383	0.0304754	0			6.9708	0	0											6.1455	0	0		6.9267	0	0		6.9267	0	1.39714
								7.0079	0.383787	0			7.0149	0	0											6.1847	0	0		6.97081	0	0		6.97081	0	0.524133
								7.05197	1.27965	0.0164384			7.0591	0	0											6.2238	0	0		7.01493	0	0		7.01493	0	0.0977312
								7.09605	2.2235	0.264283			7.1032	0	0.298781											6.263	0	0		7.05905	0	0.437173		7.05905	0	0
								7.14012	3.1809	0.884949			7.1473	0	0.302085											6.3021	0	0		7.10317	0	2.5081		7.10317	0	0
								7.1842	4.15772	2.19324			7.1914	0.0774253	0											6.3412	0	0		7.14729	0	5.48085		7.14729	0	0.125587
								7.22827	5.27596	3.86027			7.2355	0.542103	0											6.3804	0	0		7.19141	0	6.5535		7.19141	0	0.559827
								7.27235	6.27244	5.04001			7.2796	0.871337	0											6.4195	0	0		7.23553	0	6.5535		7.23553	0	1.39756
													7.3238	1.16433	0											6.4587	0	0		7.27965	0	5.45301		7.27965	0	2.26575
													7.3679	1.60836	0											6.4978	0	0		7.32377	0	2.21033		7.32377	0	2.87678
													7.412	2.48277	0											6.537	0	0		7.36789	0	0.256777		7.36789	2.50878	2.85149
													7.4561	3.83258	0											6.5761	0	0		7.41201	0	0		7.41201	5.2583	1.9191
													7.5002	5.25149	0											6.6152	0	0.113961		7.45612	0	0.0574329		7.45612	5.25012	0.373855
													7.5444	5.92646	0											6.6544	0	0.6555		7.50024	0	0.571932		7.50024	1.60976	0.0141549
													7.5885	5.85679	0											6.6935	0	1.55329		7.54436	0	2.41626		7.54436	0.301896	0
													7.6326	5.411	0											6.7327	0	2.23656		7.58848	0	4.22306		7.58848	0.355452	0
													7.6767	5.09255	0											6.7718	0	2.28364		7.6326	0	5.66556		7.6326	0.207499	0
													7.7208	5.41753	0											6.811	0	2.02708		7.67672	0	5.83549		7.67672	0	0.03815
													7.765	5.93628	0											6.8501	0	1.60549		7.72084	0	5.0566		7.72084	1.61036	0.376069
													7.8091	6.00092	0											6.8893	0	1.3585		7.76496	0.443291	3.03203		7.76496	5.9864	1.31084
													7.8532	5.00609	0.016351											6.9284	0	1.32992		7.80908	4.25719	0.975452		7.80908	5.4455	2.58508
													7.8973	3.19467	0.0067286											6.9675	0	1.38401		7.8532	4.86352	0		7.8532	0.823426	3.91613
													7.9414	1.1561	0.0151047											7.0067	0	1.46065		7.89732	1.90657	0		7.89732	0.0050182	4.76444
													7.9856	0.26482	0											7.0458	0	1.69458		7.94143	0.101112	0		7.94143	0	4.7265
													8.0297	0.0068289	0											7.085	0	2.22104		7.98555	0	0		7.98555	0.121605	4.17803
													8.0738	0	0											7.1241	0	3.25003						8.02967	0.144974	3.5401
													8.1179	0	0											7.1633	0	4.5821						8.07379	0.0289583	2.85712
													8.162	0	0											7.2024	0	5.75506						8.11791	0	2.24717
													8.2061	0	0.446008											7.2415	0	6.41637						8.16203	0	1.6797
													8.2503	0	1.44561											7.2807	0.865247	6.28854						8.20615	0	1.28632
													8.2944	0	1.94071											7.3198	1.38031	5.39561						8.25027	0	1.05939
													8.3385	0	1.23548											7.359	1.32015	3.80416						8.29439	0	0.777711
													8.3826	0	0.322695											7.3981	0.959261	2.01361						8.33851	0	0.294539
													8.4267	0	0.119821											7.4373	0.740813	0.495048						8.38262	0	0
													8.4709	0	0											7.4764	0.714502	0
																										7.5155	0.216265	0
																										7.5547	0.0186754	0
																										7.5938	0	0
	Fig. 7b																									7.633	0	0
			puncta number																							7.6721	0	0
		no. of cells	Rbfox1				Rbfox2				Rbfox3															7.7113	0	0
			WT	KO	T158M		WT	KO	T158M		WT	KO	T158M													7.7504	0	0
		1	38	0	2		30	2	2		45	27	15													7.7896	0.206395	0
		2	45	12	1		26	14	1		13	3	14													7.8287	0.0881991	3.22e-05
		3	48	3	0		29	6	4		17	1	4													7.8678	0.0101149	0.020051
		4	13	11	21		31	1	8		28	2	7													7.907	0	0.155208
		5	28	3	10		37	3	1		12	0	0													7.9461	0	0.16424
		6	35	12	9		30	10	3		25	18	16													7.9853	0	0.137733
		7	40	3	8		14	5	7		11	8	23													8.0244	0	0.0898223
		8	22	0	1		34	1	5		26	3	0													8.0636	0	0.0101113
		9	33	1	7		35	15	10		61	2	33													8.1027	0	0.0047217
		10	33	1	1		29	1	17		29	14	7													8.1418	0	0
		11	51	4	12		25	6	13		43	8	12													8.181	0	0
		12	35	1	3		9	11	2		61	2	3													8.2201	0	0
		13	29	1	8		19	2	1		15	9	3													8.2593	0	0
		14	44	1	4		16	3	16		31	11	17													8.2984	0.393264	0
		15	49	10	13		52	11	2		38	2	1													8.3376	1.13489	0
		16	24	4	0		50	22	12		17	17	0													8.3767	1.57942	0.787175
		17	40	15	4		24	17	1		9	16	2													8.4158	1.07963	1.87973
		18	36	4	18		19	1	11		42	0	0													8.455	0.0625238	2.67443
		19	55	0	22		21	1	4		18	10	3													8.4941	0	2.91837
		20	35	1	21		37	3	14		24	17	4													8.5333	0.0152318	2.84693
		21	43	0	13		15	1	5		16	16	5													8.5724	0.411013	2.69451
		22	39	3	2		54	7	6		57	13	3													8.6116	0.735719	2.73344
		23	21	12	6		23	11	4		7	2	1													8.6507	0.491091	2.97756
		24	27	0	14		88	5	15		11	15	16													8.6899	0.0316188	3.35278
		25	24	10	3		43	1	11		19	1	21													8.729	0	3.8485
		26	44	10	1		13	14	9		13	27	2													8.7681	0.0147684	4.40085
		27	33	0	14		56	2	10		38	9	4													8.8073	0.562511	4.99811
		28	57	0	8		49	10	2		11	1	4													8.8464	1.21632	5.2277
		29	34	1	6		26	7	15		37	4	7													8.8856	1.19489	4.94995
		30	13	1	0		29	2	2		28	2	26													8.9247	0.310059	4.01206
		31	24	0	0		34	1	28		38	0	1													8.9639	0	2.72427
		32	46	7	9		7	17	5		13	26	2													9.003	0	1.48607
		33	23	39	1		31	3	3		57	40	8													9.0421	0.022652	0.822944
		34	56	8	14		13	10	16		42	10	1													9.0813	1.13705	1.02956
		35	35	11	4		60	6	7		91	0	2													9.1204	4.45886	2.06377
		36	33	0	2		37	15	1		23	1	2													9.1596	6.53808	3.74091
		37	56	5	3		42	2	8		84	5	29													9.1987	6.5535	5.45553
		38	16	0	0		21	31	22		63	1	18													9.2379	6.5535	6.5535
		39	28	2	24		33	30	11		19	7	32													9.277	6.44452	6.5535
		40	44	0	24		24	12	16		49	48	1													9.3161	5.56866	6.5535
		41	52	3	11		15	3	16		22	27	0													9.3553	3.6078	5.64985
		42	28	2	8		14	1	13		54	0	2													9.3944	2.01439	3.85927
		43	31	0	7		13	2	12		63	23	3													9.4336	0.366542	1.63272
		44	66	1	2		34	1	2		40	1	3													9.4727	0	0
		45	22	8	10		20	14	1		29	0	0													9.5119	0	0
		46	34	3	17		36	11	2		27	10	2													9.551	0	0
		47	48	1	3		29	21	11		24	5	7													9.5902	0	0
		48	47	2	7		11	6	28		11	7	8													9.6293	0	0
		49	34	11	1		8	22	29		62	19	6													9.6684	0	0.0910733
		50	35	3	18		24	1	13		69	4	15													9.7076	0	0.456428
		51	17	7	16		18	8	8		18	3	23													9.7467	0	1.06192
		52	34	2	5		13	2	1		64	0	35													9.7859	0.0177832	0.984445
		53	37	2	19		28	1	3		24	2	8													9.825	0.114461	0.581513
		54	27	5	10		29	1	24		34	10	0													9.8642	0.217425	0.135281
		55	42	3	2		13	1	13		26	25	4													9.9033	0	0
		56	23	3	22		21	9	1		52	13	3													9.9424	0.0573011	0
		57	19	12	41		28	18	6		89	2	5													9.9816	0.167216	0
		58	29	5	33		34	15	9		48	4	10													10.0207	0.329212	0
		59	16	2	5		8	11	3		43	7	1													10.0599	0.0231357	0
		60	40	0	4		27	2	4		10	18	1													10.099	0	0.360544
		61	19	13	10		28	3	33		51	1	4													10.1382	0	1.41271
		62	24	6	8		20	1	17		14	1	3													10.1773	0.880742	2.48798
		63	35	14	9		18	2	4		17	0	1													10.2165	2.18231	3.10605
		64	37	2	3		19	1	6		52	1	7													10.2556	3.29453	3.1105
		65	27	16	1		29	6	9		44	23	7													10.2947	4.12372	2.68392
		66	46	5	0		18	8	2		31	4	5													10.3339	4.53146	2.06803
		67	8	19	5		18	12	1		17	1	2													10.373	4.22049	1.35848
		68	25	24	0		20	5	4		23	1	15													10.4122	2.46288	0.757724
		69	36	0	6		16	1	6		11	0	11													10.4513	0.592261	0.2975
		70	31	0	0		28	1	8		50	1	1
		71	52	0	28		16	2	3		21	0	25
		72	32	11	7		34	1	3		45	12	1
		73	41	4	2		13	9	4		53	10	12
		74	38	18	0		21	17	9		25	0	8
		75	21	2	0		26	1	6		24	5	16
		76	47	4	1		14	1	9		76	3	8
		77	31	9	0		29	5	1		46	5	48
		78	44	5	0		22	1	19		81	4	10
		79	61	3	5		20	6	16		31	4	3
		80	13	10	1		27	1	19		19	19	12
		81	44	8	16		31	4	29		32	8	2
		82	47	6	3		33	1	14		49	2	10
		83	55	31	1		19	17	38		14	19	1
		84	14	22	8		11	9	2		21	52	17
		85	34	8	15		25	14	8		11	10	2
		86	30	2	3		16	11	0		15	1	23
		87	45	0	12		32	18	16		38	5	27
		88	48	1	14		43	1	1		10	26	9
		89	52	1	3		33	8	12		28	5	8
		90	68	5	4		21	6	1		26	12	6
		91	18	0	1		29	13	1		73	33	9
		92	27	1	1		30	1	17		22	27	21
		93	33	0	0		27	2	1		18	42	4
		94	23	31	10		35	0	22		53	12	8
		95	47	12	1		23	16	1		12	3	22
		96	36	2	4		19	5	0		23	16	6
		97	28	4	1		42	4	11		24	6	17
		98	44	1	4		31	15	4		15	2	39
		99	51	24	19		39	12	8		36	5	17
		100	40	26	1		24	13	2		64	22	5
		average	35.62	6.21	7.61		26.87	7.26	8.96		34.05	9.81	9.37
		SD	12.5447	7.73983	8.06901		12.5824	6.82038	8.13885		20.3462	11.0862	9.81408

## Sheet: Supplementary Fig. 1b-c
Red rectangles correspond to area cut for figures in the manuscript
	western blot analysis with indicated antibodies								western blot analysis with indicated antibodies

## Sheet: Supplementary Fig. 2
Red rectangles correspond to area cut for figures in the manuscript
	western blot analysis with indicated antibodies

## Sheet: Supplementary Fig. 4
Red rectangles correspond to area cut for figures in the manuscript
Blue rectangles correspond to biological replicates
	coomassie blue staining

[truncated: 11 more sheets: Supplementary Fig. 5a-b, Supplementary Fig. 6, Supplementary Fig. 7a-b, Supplementary Fig. 8b-d, Supplementary Fig. 9a-f, Supplementary Fig. 10a-b, Supplementary Fig. 11d, Supplementary Fig. 13b, d, Supplementary Fig. 14a-b, Supplementary Fig. 16a, b, Supplementary Fig. 17a-c]
